# Supplementary material for: Song exposure regulates known and novel microRNAs in the zebra finch auditory forebrain
Source: BMC Genomics. 2011 May 31;12:277. doi: 10.1186/1471-2164-12-277 (PMC3118218; doi:10.1186/1471-2164-12-277)
Supplement: Additional file 1 — Supplemental tables.xls. This one file contains all four Supplemental Tables, each as a separate worksheet. Table S1 ("1 overview") is a summary of Illumina sequence read alignments for six pools of RNA from zebra finch auditory forebrain responding to song versus silence, and shows the distribution of sequence reads in relation to multiple genomes and multiple annotations in the current genomic databases. Table S2 ("2 novel hairpins") gives detailed alignments of putative pre-miRNAs and read sequences. Table S3 ("3 novel genes") shows annotations of all novel miRNA loci mapped in genome assemblies of zebra finch, chicken or human. Table S4 ("4 all read counts") gives read counts and current annotation in miRBase of all conserved and novel miRNAs, with statistics. [file 1471-2164-12-277-S1.XLS]

## Sheet: 1 overview
Table S1: Summary of Illumina sequence read alignments for six pools of RNA from zebra finch auditory forebrain responding to song versus silence. This table shows the distribution of sequence reads in relation to multiple genomes and multiple annotations in the current genomic databases.
Annotation			female song		female silent		male+female song		male+female silent		male song		male silent
			Total aligned reads	2688222	Total aligned reads	2545083	Total aligned reads	3609381	Total aligned reads	2574843	Total aligned reads	615029	Total aligned reads	1490836
			Count	%	Count	%	Count	%	Count	%	Count	%	Count	%
Conserved MiRNAs	Human	miRNAs	1793212	0.667062	1769217	0.695151	2557211	0.70849	1469510	0.570718	193191	0.314117	376445	0.252506
Conserved MiRNAs	Chicken	miRNAs	2249343	0.83674	2109543	0.82887	3000271	0.831243	1845400	0.716704	241111	0.392032	465030	0.311926
Conserved MiRNAs	Mouse	miRNAs	1241986	0.46201	1140212	0.448006	1632482	0.452289	964882	0.374734	170113	0.276593	312355	0.209517
Conserved MiRNAs	Rat	miRNAs	1793212	0.667062	1769217	0.695151	2557211	0.70849	1469510	0.570718	193191	0.314117	376445	0.252506
Conserved piRNAs	Mouse	piRNAs	77777	0.0289325	65333	0.0256703	76083	0.0210792	55219	0.0214456	18966	0.0308376	29938	0.0200814
Conserved piRNAs	Rat	piRNAs	10332	0.00384343	6721	0.00264078	8463	0.00234472	10856	0.00421618	3046	0.00495261	2782	0.00186607
Conserved piRNAs	Human	piRNAs	1158036	0.430781	1236049	0.485662	1848204	0.512056	928398	0.360565	84050	0.13666	186345	0.124994
Conserved SnoRNAs	human	snoRNAs	1	3.71993e-07	1	3.92914e-07	1	2.77056e-07	0	0	0	0	0	0
Gene	RefSeq	Genes	291	0.00010825	280	0.000110016	326	9.03202e-05	182	7.06839e-05	36	5.85338e-05	21	1.40861e-05
Gene	5UTR	RefSeq__Genes	331	0.00012313	602	0.000236535	964	0.000267082	1268	0.000492457	312	0.000507293	259	0.000173728
Gene	3UTR	RefSeq__Genes	261	9.70902e-05	239	9.39066e-05	278	7.70215e-05	96	3.72838e-05	13	2.11372e-05	8	5.36612e-06
Gene	Intron	RefSeq__Genes	727	0.000270439	1017	0.000399594	1790	0.00049593	2893	0.00112356	537	0.00087313	503	0.000337395
Gene	Promoter	RefSeq__Genes	573	0.000213152	736	0.000289185	990	0.000274285	989	0.000384101	230	0.000373966	186	0.000124762
Novel miRNAs	Singing	novel miRNAs	20874	0.00776498	23560	0.00925707	27912	0.00773318	28199	0.0109517	6157	0.0100109	8972	0.0060181
Novel miRNAs	Silent	novel miRNAs	20882	0.00776796	23566	0.00925942	27898	0.0077293	28179	0.010944	6149	0.0099979	8980	0.00602347

## Sheet: 2 novel hairpins
Table S2: Reads aligned to hairpin structures that predict novel pre-miRNAs.
Hairpin	Hairpin Sequences
1	>hairpin_candi_1
	CCCGGCCCGGGCCCCGCCCGCCGCCTCCCCGTCGCCCTTCCCCGGCCGCTCGCGGACCGGGAGGAAGGTAGGGCGGGCGTCGCTCCCCCACGGGCTCGGCGCTCGCGCGCCTTCCCCCCGGGCGCGTGCCCCTAAGGGGAAGGGGCTCCGTGGCGGTGCGAGGCGGCGGCGGTCCCGGGAAGGG
	(((..((((((..(((((.((((((((((((((((((((((((((..((.((((..(((((.(((((((.(.((((((((((..(((....)))..)))))))))).)))))))).))))).)))).)).))...)))))))))......)))))).).))))))))))))).))))))..)))
	*************************************************************AGGAAGGTAGGGCGGGCGTCGCT*****************************************************************************************************
	.............................................................AGGAAGGTAGGGCGGGCGTCGCT..................................................................................................... 17|s1_run62
	.............................................................AGGAAGGTAGGGCGGGCGTCGC...................................................................................................... 14|s1_run62
	.............................................................AGGAAGGTAGGGCGGGCGTCG....................................................................................................... 6|s1_run62
	........................................................................................................................................................................................ 37|s1_run62
	---------------------------------------------------------------------------------------------------------
	.............................................................AGGAAGGTAGGGCGGGCGTCG....................................................................................................... 14|s2_run62
	.............................................................AGGAAGGTAGGGCGGGCGTCGCT..................................................................................................... 13|s2_run62
	.............................................................AGGAAGGTAGGGCGGGCGTCGC...................................................................................................... 10|s2_run62
	........................................................................................................................................................................................ 37|s2_run62
	---------------------------------------------------------------------------------------------------------
	.............................................................AGGAAGGTAGGGCGGGCGTCGC...................................................................................................... 16|s3_run62
	.............................................................AGGAAGGTAGGGCGGGCGTCGCT..................................................................................................... 11|s3_run62
	........................................................................................................................................................................................ 27|s3_run62
	---------------------------------------------------------------------------------------------------------
2	>hairpin_candi_2
	CCAGGAGGTTTTGGGGTGGCCTCACCTCTCAGCACGGATTTGGAATTGAGTCACTGGGTGACTTCCCAGCATCCCTGTTTCCTTTGGATCTCGGGAGGAAAAGGGATTTTTGGGATGAGATTCAGTGTCGAGCTCAAAGGATGTCTTGGTGGAGGAGGTGGCCGGATCCTGAGCGCTGCTGG
	((((.((((((.(((.(((((((.((((.((.((.((((......((((((((((((((..(.((((((.((((((.((((((((.(....).))))))))))))))..)))))).)..))))))))....)))))).....)))))).)))))).)).)))))..))).)))).)).))))
	**************************************************************************************************AAAAGGGATTTTTGGGATGAGA***************************************************************
	..................................................................................................AAAAGGGATTTTTGGGATGAGA............................................................... 10|s1_run62
	...................................................................................................................................................................................... 10|s1_run62
	---------------------------------------------------------------------------------------------------------
	..................................................................................................AAAAGGGATTTTTGGGATGAGA............................................................... 13|s3_run62
	...................................................................................................................................................................................... 13|s3_run62
	---------------------------------------------------------------------------------------------------------
	..................................................................................................AAAAGGGATTTTTGGGATGAGA............................................................... 11|s4_run62
	..................................................................................................AAAAGGGATTTTTGGGATGAG................................................................ 10|s4_run62
	...................................................................................................................................................................................... 21|s4_run62
	---------------------------------------------------------------------------------------------------------
3	>hairpin_candi_3
	GAGGTTAGATGGCACTTTGGGGTTTCCTTCTGAGGAATATCAGACCTGTGGGAAAGGTCCAACCTCACATGTCCTGTATAGAATAAAGAGGGATATATGTGGTCAGACCTATCCCACAAGTCCTGTATTCTTACTCAAGTTCAGAGACCTTGACATGCCATCTGATCTT
	((((((((((((((..(..(((((((...(((((((((((..(((.(((((((.(((((..(((.((.(((((((..............))))))).)).)))..))))).))))))).)))..))))))...))).))....)))))))..)..))))))))))))))
	*****************************************************AAGGTCCAACCTCACATGTCCT***********************************************************************************************
	.....................................................AAGGTCCAACCTCACATGTCCT............................................................................................... 66|s1_run62
	......................................................................................................................................................................... 66|s1_run62
	---------------------------------------------------------------------------------------------------------
	.....................................................AAGGTCCAACCTCACATGTCCT............................................................................................... 37|s2_run62
	.....................................................AAGGTCCAACCTCACATGTCC................................................................................................ 5|s2_run62
	......................................................................................................................................................................... 42|s2_run62
	---------------------------------------------------------------------------------------------------------
	.....................................................AAGGTCCAACCTCACATGTCCT............................................................................................... 78|s3_run62
	......................................................................................................................................................................... 78|s3_run62
	---------------------------------------------------------------------------------------------------------
	.....................................................AAGGTCCAACCTCACATGTCCT............................................................................................... 98|s4_run62
	.....................................................AAGGTCCAACCTCACATGTCC................................................................................................ 8|s4_run62
	......................................................................................................................................................................... 106|s4_run62
	---------------------------------------------------------------------------------------------------------
	.....................................................AAGGTCCAACCTCACATGTCCT............................................................................................... 56|s7_run44
	......................................................................................................................................................................... 56|s7_run44
	---------------------------------------------------------------------------------------------------------
	.....................................................AAGGTCCAACCTCACATGTCCT............................................................................................... 35|s8_run44
	......................................................................................................................................................................... 35|s8_run44
	---------------------------------------------------------------------------------------------------------
4	>hairpin_candi_4
	CCCCGAGAACCGTCCTGGAGCCCCGCCGGAGGAGGTGAAACCTCTGCTACAGATGTCCAGACACAATTCTTGGTTCGTACGGCTCCATCGCACAAGAATTGCGTTTGGACAATCAGGAGCGGAGATTCCCATCCCGGGCTCGCGGGATCTTCCAGGGG
	((((..(((..((((((((((((....(((...((.(((..(((((((...(((((((((((.(((((((((...((...(....)..))..))))))))).)))))))).)))...))))))).))))).))).)))))).)))))).)))..))))
	******************************************************************************************CACAAGAATTGCGTTTGGACA************************************************
	..........................................................................................CACAAGAATTGCGTTTGGACA................................................ 601|s1_run62
	..........................................................................................CACAAGAATTGCGTTTGGACAA............................................... 266|s1_run62
	..........................................................................................CACAAGAATTGCGTTTGGACAAT.............................................. 59|s1_run62
	..........................................................................................CACAAGAATTGCGTTTGGAC................................................. 53|s1_run62
	...........................................................................................ACAAGAATTGCGTTTGGACA................................................ 5|s1_run62
	.............................................................................................................................................................. 984|s1_run62
	---------------------------------------------------------------------------------------------------------
	..........................................................................................CACAAGAATTGCGTTTGGACA................................................ 658|s2_run62
	..........................................................................................CACAAGAATTGCGTTTGGACAA............................................... 274|s2_run62
	..........................................................................................CACAAGAATTGCGTTTGGACAAT.............................................. 68|s2_run62
	..........................................................................................CACAAGAATTGCGTTTGGAC................................................. 64|s2_run62
	...........................................................................................ACAAGAATTGCGTTTGGACA................................................ 5|s2_run62
	..............................................................................................AGAATTGCGTTTGGACAATCA............................................ 5|s2_run62
	..........................................................................................CACAAGAATTGCGTTTGGA.................................................. 5|s2_run62
	.............................................................................................................................................................. 1079|s2_run62
	---------------------------------------------------------------------------------------------------------
	..........................................................................................CACAAGAATTGCGTTTGGACA................................................ 1045|s3_run62
	..........................................................................................CACAAGAATTGCGTTTGGACAA............................................... 392|s3_run62
	..........................................................................................CACAAGAATTGCGTTTGGAC................................................. 103|s3_run62
	..........................................................................................CACAAGAATTGCGTTTGGACAAT.............................................. 94|s3_run62
	..............................................................................................AGAATTGCGTTTGGACAATCA............................................ 8|s3_run62
	...........................................................................................ACAAGAATTGCGTTTGGACA................................................ 7|s3_run62
	..........................................................................................CACAAGAATTGCGTTTGGA.................................................. 7|s3_run62
	.............................................................................................................................................................. 1656|s3_run62
	---------------------------------------------------------------------------------------------------------
	..........................................................................................CACAAGAATTGCGTTTGGACA................................................ 774|s4_run62
	..........................................................................................CACAAGAATTGCGTTTGGACAA............................................... 296|s4_run62
	..........................................................................................CACAAGAATTGCGTTTGGAC................................................. 105|s4_run62
	..........................................................................................CACAAGAATTGCGTTTGGACAAT.............................................. 72|s4_run62
	..............................................................................................AGAATTGCGTTTGGACAATCA............................................ 8|s4_run62
	...........................................................................................ACAAGAATTGCGTTTGGACA................................................ 7|s4_run62
	..........................................................................................CACAAGAATTGCGTTTG.................................................... 5|s4_run62
	.............................................................................................................................................................. 1267|s4_run62
	---------------------------------------------------------------------------------------------------------
	..........................................................................................CACAAGAATTGCGTTTGGACAA............................................... 64|s7_run44
	..........................................................................................CACAAGAATTGCGTTTGGACAAT.............................................. 6|s7_run44
	.............................................................................................................................................................. 70|s7_run44
	---------------------------------------------------------------------------------------------------------
	..........................................................................................CACAAGAATTGCGTTTGGACAA............................................... 71|s8_run44
	..........................................................................................CACAAGAATTGCGTTTGGACAAT.............................................. 9|s8_run44
	.............................................................................................................................................................. 80|s8_run44
	---------------------------------------------------------------------------------------------------------
5	>hairpin_candi_5
	AGCATGTCCCTCTGGCCAGGCAGGGGTTCTGGGCAGCTCCTGCCCTGCGGACAGTCAGCAGTTGGTCTGGTGTGAGCAGCAATTCTCAGATCACCTCTTGGCTGTGGGTGGTGCAGGGAGCACCCCACCATGGCATGGCTGGGGGACATGTT
	((((((((((.(..((((.((...(((...(((..((((((((.(..(..((((((((.((.(((((((((((.....)))....)))))))).)).))))))))..)..).))).)))))..))))))...)).))))..)))))))))))
	*************************************************GACAGTCAGCAGTTGGTCTGG***********************************************************************************
	.................................................GACAGTCAGCAGTTGGTCTGG................................................................................... 61|s1_run62
	.................................................GACAGTCAGCAGTTGGTCTGGT.................................................................................. 24|s1_run62
	.................................................GACAGTCAGCAGTTGGTCTG.................................................................................... 5|s1_run62
	........................................................................................................................................................ 90|s1_run62
	---------------------------------------------------------------------------------------------------------
	.................................................GACAGTCAGCAGTTGGTCTGG................................................................................... 74|s2_run62
	.................................................GACAGTCAGCAGTTGGTCTGGT.................................................................................. 23|s2_run62
	........................................................................................................................................................ 97|s2_run62
	---------------------------------------------------------------------------------------------------------
	.................................................GACAGTCAGCAGTTGGTCTGG................................................................................... 94|s3_run62
	.................................................GACAGTCAGCAGTTGGTCTGGT.................................................................................. 47|s3_run62
	.................................................GACAGTCAGCAGTTGGTCT..................................................................................... 10|s3_run62
	........................................................................................................................................................ 151|s3_run62
	---------------------------------------------------------------------------------------------------------
	.................................................GACAGTCAGCAGTTGGTCTGG................................................................................... 135|s4_run62
	.................................................GACAGTCAGCAGTTGGTCTGGT.................................................................................. 51|s4_run62
	.................................................GACAGTCAGCAGTTGGTCT..................................................................................... 19|s4_run62
	.................................................GACAGTCAGCAGTTGGTCTG.................................................................................... 16|s4_run62
	.................................................GACAGTCAGCAGTTGG........................................................................................ 8|s4_run62
	.................................................GACAGTCAGCAGTTGGTC...................................................................................... 7|s4_run62
	........................................................................................................................................................ 236|s4_run62
	---------------------------------------------------------------------------------------------------------
	.................................................GACAGTCAGCAGTTGGTCTGG................................................................................... 33|s7_run44
	.................................................GACAGTCAGCAGTTGGTCTGGT.................................................................................. 22|s7_run44
	........................................................................................................................................................ 55|s7_run44
	---------------------------------------------------------------------------------------------------------
	.................................................GACAGTCAGCAGTTGGTCTGG................................................................................... 72|s8_run44
	.................................................GACAGTCAGCAGTTGGTCTGGT.................................................................................. 22|s8_run44
	.................................................GACAGTCAGCAGTTGGTCTG.................................................................................... 6|s8_run44
	.................................................GACAGTCAGCAGTTGGTCT..................................................................................... 5|s8_run44
	........................................................................................................................................................ 105|s8_run44
	---------------------------------------------------------------------------------------------------------
6	>hairpin_candi_6
	GCCGGAGCGGCGGGAGCGGCCCCGGGCCCGGGCGGAGGTGGGAGCGGAGCGGAGCGGAGCGGGGATCCATCTCCTCGGTCTGCGGCCGCGCTGTACTGCTCCCATGCTCTGATACAGCCCCGCCAGCCGCCCCCCTATGGTCCTGC
	((.(((.((..(((.(((((..((((.(.(..(((((((((((((((.((((.(((((.((((((......)))))).)))))..))))......)))))))))).)))))...).).))))...))))).)))...)).))).))
	*******************************************GCGGAGCGGAGCGGAGCGGGG***********************************************************************************
	...........................................GCGGAGCGGAGCGGAGCGGGG................................................................................... 6|s2_run62
	............................................CGGAGCGGAGCGGAGCGG..................................................................................... 5|s2_run62
	.................................................................................................................................................. 11|s2_run62
	---------------------------------------------------------------------------------------------------------
	...........................................GCGGAGCGGAGCGGAGCGGGG................................................................................... 10|s3_run62
	...........................................GCGGAGCGGAGCGGAGCG...................................................................................... 7|s3_run62
	............................................CGGAGCGGAGCGGAGCGG..................................................................................... 6|s3_run62
	.........................................GAGCGGAGCGGAGCGGAG........................................................................................ 5|s3_run62
	.................................................................................................................................................. 28|s3_run62
	---------------------------------------------------------------------------------------------------------
7	>hairpin_candi_7
	TTCATCTGAGGATCTTCATCTGGGGATCTTCTGGAGAACTTCTGGAGAACTTCTGGAGAACATCTGGAGAACTTCTGGAGAACTTCTAAAGAACTTCTGCTGGACACCAGGAGATCTTCATCTGGGGATCTTCTGGAGAA
	.((.((((((((((((((..((((((((((((((.(....((..(((((.((((..((((..((..(((...)))..))....))))..)))).)))).)..))).))))))))))))))..))))))))))).))))).
	****************************************************************************************************TGGACACCAGGAGATCTTCAT********************
	....................................................................................................TGGACACCAGGAGATCTTCAT.................... 6|s4_run62
	............................................................................................................................................ 6|s4_run62
	---------------------------------------------------------------------------------------------------------
8	>hairpin_candi_8
	GGGGCGGGGGCGGCGGGATGGGCTGGGCCGGGCTGGGCTGGGCACGGCTCGGCTCGGCACGGCGGGGTTCGGTTGGGCACGGCTCGGCTCGGCTCGGCTCGGCTCGGCACGGCTGGCACGCAGCTCGCTCC
	((((((((.(((((.((.((.((((((((((((((((((((((.((((.(((((((((.(((......)))))))))).)))).)))))))))))))))))))))))).)).)).)).)))..))))))))
	************GCGGGATGGGCTGGGCCGGG****************************************************************************************************
	............GCGGGATGGGCTGGGCCGGG.................................................................................................... 5|s2_run62
	................................................................................................................................... 5|s2_run62
	---------------------------------------------------------------------------------------------------------
	............GCGGGATGGGCTGGGCCGGG.................................................................................................... 5|s3_run62
	................................................................................................................................... 5|s3_run62
	---------------------------------------------------------------------------------------------------------
9	>hairpin_candi_9
	CGTGCCGTGCCGTGCCGTGCCGTGCCGTGCCGTGCCGTGCCGTGCCGTGCCGCGGGAGCCGCCCAGCGCGGGGGCCGCCGGTGCGGCGGGAGCGGAGCGGAGCGGAGCGGGGCGGTGGCGGTGGCGGCATG
	((((((((((((((((((.((((.((((.((((.((((.((.(((((..(((.(.(.(((.(((.....))))))).))))..))))))).)))).)))).)))).)))).))))).))))).))))))))
	*******************************************************************************************GCGGAGCGGAGCGGAGCGGGG********************
	...........................................................................................GCGGAGCGGAGCGGAGCGGGG.................... 6|s2_run62
	............................................................................................CGGAGCGGAGCGGAGCGG...................... 5|s2_run62
	................................................................................................................................... 11|s2_run62
	---------------------------------------------------------------------------------------------------------
	...........................................................................................GCGGAGCGGAGCGGAGCGGGG.................... 10|s3_run62
	...........................................................................................GCGGAGCGGAGCGGAGCG....................... 7|s3_run62
	............................................................................................CGGAGCGGAGCGGAGCGG...................... 6|s3_run62
	.........................................................................................GAGCGGAGCGGAGCGGAG......................... 5|s3_run62
	................................................................................................................................... 28|s3_run62
	---------------------------------------------------------------------------------------------------------
10	>hairpin_candi_10
	GTGCGAGTACTTCCAGCTGCTTTAGTGCAAAGTCCAACAGCTTAGCCTGAATAGTCTTCTCTGACAGCTCCAGCTAAGCTTCTGGACTTTGCATCAAAGTGGCTGTGCACTCACAT
	(((.((((.(...((((..((((.((((((((((((..((((((((..((...(((......)))...))..))))))))..)))))))))))).))))..)))).).)))).)))
	**********************************************************************CAGCTAAGCTTCTGGACTTTG**************************
	..........................................................................TAAGCTTCTGGACTTTGCATC...................... 7|s1_run62
	.................................................................................................................... 7|s1_run62
	---------------------------------------------------------------------------------------------------------
	......................................................................CAGCTAAGCTTCTGGACTTTG.......................... 12|s4_run62
	..........................................................................TAAGCTTCTGGACTTTGCATC...................... 11|s4_run62
	.................................................................................................................... 23|s4_run62
	---------------------------------------------------------------------------------------------------------
11	>hairpin_candi_11
	TGTGACGAATGTTGGCAGTTCCCAGCTCTGAGAACTGAATTCCATGGACTGGTTCCAGTTCCATGTGTTCAGTCCATGGTATTCAGTTCTCTAGCTTGGCTGCATCAAACTTCACA
	.((((.(..((...((((..((.((((..(((((((((((.(((((((((((...((......))...))))))))))).))))))))))).)))).))))))..))..).)))).
	**********************************************************************AGTCCATGGTATTCAGTTCTCT*************************
	......................................................................AGTCCATGGTATTCAGTTCTCT......................... 14|s1_run62
	........................................................................TCCATGGTATTCAGTTCTCT......................... 11|s1_run62
	.................................................................................................................... 25|s1_run62
	---------------------------------------------------------------------------------------------------------
	......................................................................AGTCCATGGTATTCAGTTCTCT......................... 6|s2_run62
	....................................................................TCAGTCCATGGTATTCAGTTCT........................... 6|s2_run62
	........................................................................TCCATGGTATTCAGTTCTCT......................... 6|s2_run62
	.................................................................................................................... 18|s2_run62
	---------------------------------------------------------------------------------------------------------
	......................................................................AGTCCATGGTATTCAGTTCTCT......................... 21|s3_run62
	........................................................................TCCATGGTATTCAGTTCTCT......................... 14|s3_run62
	.......................................................................GTCCATGGTATTCAGTTCTCT......................... 10|s3_run62
	....................................................................TCAGTCCATGGTATTCAGTTCT........................... 8|s3_run62
	.................................................................................................................... 53|s3_run62
	---------------------------------------------------------------------------------------------------------
	.......................................................................GTCCATGGTATTCAGTTCTCT......................... 20|s4_run62
	......................................................................AGTCCATGGTATTCAGTTCTCT......................... 18|s4_run62
	................................AACTGAATTCCATGGACTGGTT............................................................... 8|s4_run62
	........................................................................TCCATGGTATTCAGTTCTCT......................... 8|s4_run62
	.......................................................................GTCCATGGTATTCAGTTCTCTA........................ 7|s4_run62
	.................................................................................................................... 61|s4_run62
	---------------------------------------------------------------------------------------------------------
12	>hairpin_candi_12
	GCAGGGGGGACGCGTGGTGCCGATGACAGCGCCATTTCCAGAGCTATCAACAGTGTCATTGTCATAGCTCTTGGAATGGTTCTGCCATAAGCACTGGACTGCCAGACTGTGC
	(((.((.((..(..((((((..(((.(((.((((((((.((((((((..(((((...))))).)))))))).)))))))).))).)))..))))))..)..))...)).)))
	***************************************************************ATAGCTCTTGGAATGGTTCTGC****************************
	...............................................................ATAGCTCTTGGAATGGTTCTGC............................ 186|s1_run62
	...............................................................ATAGCTCTTGGAATGGTTCTG............................. 60|s1_run62
	...............................................................ATAGCTCTTGGAATGGTTCT.............................. 59|s1_run62
	...............................................................ATAGCTCTTGGAATGGTTC............................... 6|s1_run62
	.............................................................TCATAGCTCTTGGAATGGTTCT.............................. 5|s1_run62
	................................................................................................................ 316|s1_run62
	---------------------------------------------------------------------------------------------------------
	...............................................................ATAGCTCTTGGAATGGTTCTGC............................ 144|s2_run62
	...............................................................ATAGCTCTTGGAATGGTTCT.............................. 47|s2_run62
	...............................................................ATAGCTCTTGGAATGGTTCTG............................. 38|s2_run62
	...............................................................ATAGCTCTTGGAATGGTT................................ 6|s2_run62
	................................................................TAGCTCTTGGAATGGTTCTGC............................ 5|s2_run62
	................................................................................................................ 240|s2_run62
	---------------------------------------------------------------------------------------------------------
	...............................................................ATAGCTCTTGGAATGGTTCTGC............................ 242|s4_run62
	...............................................................ATAGCTCTTGGAATGGTTCT.............................. 207|s4_run62
	...............................................................ATAGCTCTTGGAATGGTTCTG............................. 112|s4_run62
	...............................................................ATAGCTCTTGGAATGGTTC............................... 63|s4_run62
	...............................................................ATAGCTCTTGGAATGGTT................................ 30|s4_run62
	...............................................................ATAGCTCTTGGAATGGT................................. 17|s4_run62
	................................................................TAGCTCTTGGAATGGTTCT.............................. 11|s4_run62
	...............................................................ATAGCTCTTGGAATGG.................................. 9|s4_run62
	................................................................TAGCTCTTGGAATGGTTCTGC............................ 5|s4_run62
	................................................................................................................ 696|s4_run62
	---------------------------------------------------------------------------------------------------------
13	>hairpin_candi_13
	CCGCTCACATGACCACCGTGACTCGCTGCTCACGTGACCGAGCGACGGGCCGGGCCGGGCCGCGGCGGAGCCGGAGCGGAGCGGAGCGGAGCGGGGCCGGGCCGGGACGG
	((((((...((.((.((((..(.(.((((((.(((..(((.((..(..(((((((...))).)))))..))))).))))))))).).)..)))))).))....))).)))
	***************************************************************************GCGGAGCGGAGCGGAGCGGGG***************
	...........................................................................GCGGAGCGGAGCGGAGCGGGG............... 6|s2_run62
	.......................................................................CGGAGCGGAGCGGAGCGG...................... 5|s2_run62
	.............................................................................................................. 11|s2_run62
	---------------------------------------------------------------------------------------------------------
	...........................................................................GCGGAGCGGAGCGGAGCGGGG............... 10|s3_run62
	...........................................................................GCGGAGCGGAGCGGAGCG.................. 7|s3_run62
	.......................................................................CGGAGCGGAGCGGAGCGG...................... 6|s3_run62
	.........................................................................GAGCGGAGCGGAGCGGAG.................... 5|s3_run62
	.............................................................................................................. 28|s3_run62
	---------------------------------------------------------------------------------------------------------
14	>hairpin_candi_14
	CCTGGTAGGTGGCTGTGGAGGGAGGGCTTGGGATGCCGGGACCATCCCAGGACCCCGTTCCATGGCCCTGCTTGTCCCCATTTCCCACGGCAGCCACCTACGTGAAGG
	(((.((((((((((((.(.((((((....(((((((.(((.((((....(((......)))))))))).))..)))))..)))))).).))))))))))))....)))
	*************TGTGGAGGGAGGGCTTGGGA****************************************************************************
	.............TGTGGAGGGAGGGCTTGGGA............................................................................ 72|s3_run62
	.............TGTGGAGGGAGGGCTTGGGAT........................................................................... 40|s3_run62
	..............GTGGAGGGAGGGCTTGGG............................................................................. 11|s3_run62
	.............TGTGGAGGGAGGGCTTGGGATG.......................................................................... 11|s3_run62
	.............TGTGGAGGGAGGGCTTGGG............................................................................. 6|s3_run62
	............................................................................................................ 140|s3_run62
	---------------------------------------------------------------------------------------------------------
15	>hairpin_candi_15
	CCCTCTTCTCTGGAGCCAGGCTGGGAGAGCTGGGAATGTTCACCTGGAGAGGAAAATGCTCCAGGGAGAGCTCAGAGCCTAGAGGGGATCCAGGAGAGCTGGAGAGGG
	((((((((((((((.((...(((((....(((((....(((.(((((((.........))))))))))..)))))..)))))...)).))))))......))))))))
	*CCTCTTCTCTGGAGCCAGGCTGG*************************************************************************************
	.CCTCTTCTCTGGAGCCAGGCTGG..................................................................................... 7|s4_run62
	............................................................................................................ 7|s4_run62
	---------------------------------------------------------------------------------------------------------
17	>hairpin_candi_17
	GCTGCCCTGCGAGTTGCTATCCTCCAGGTCGCTCTGGCAGCCCTCGTCGTTGAGCGAGCTCTGCTTGGTGACCTTGGGCGACAGCAGCTTCACCAGGTCGCCCAGC
	((((.((((.((((((((.(((((.((((((((..(((((..(((((......)))))..))))).)))))))).))).)).))))))))...)))).....))))
	**********************************************************CTCTGCTTGGTGACCTTGGGCGA**************************
	..........................................................CTCTGCTTGGTGACCTTGGGCGA.......................... 6|s1_run62
	.......................................................................................................... 6|s1_run62
	---------------------------------------------------------------------------------------------------------
18	>hairpin_candi_18
	CCAGACCTGCAAAGGTAATCAGGTGCTCAACTCCTATTTAGGCACCAGCCTCCCACTGAAGTCTGAAATAGAAGTTAGGCCCCTAAATATCTCTGTGGGTCTGG
	(((((((..((.(((((.(.(((.((..((((.((((((((((..(((.......)))..))))).))))).))))..)).))).).))))).))..)))))))
	******************TCAGGTGCTCAACTCCTATTT******************************************************************
	..................TCAGGTGCTCAACTCCTATTT.................................................................. 7|s2_run62
	........................................................................................................ 7|s2_run62
	---------------------------------------------------------------------------------------------------------
19	>hairpin_candi_19
	GGTAGACAGGCCTGATCCTGCATCCCTTACTCACGTGAGCAGTCGTCTCTATGTCAAAGGGACTACTCGGTGAGTAAGGATCGCAGGATTGGGACCACTACC
	(((((...((((..(((((((((((.((((((((.((((.((((.(((.........))))))).)))))))))))))))).)))))))..)).)).)))))
	***************************************************************TACTCGGTGAGTAAGGATCGC*******************
	.....................ATCCCTTACTCACGTGAGCAGTC........................................................... 16|s1_run62
	...............................................................TACTCGGTGAGTAAGGATCGC................... 16|s1_run62
	.....................ATCCCTTACTCACGTGAGCAGT............................................................ 6|s1_run62
	..............................................................CTACTCGGTGAGTAAGGATCGC................... 5|s1_run62
	...............................................................TACTCGGTGAGTAAGGATCG.................... 5|s1_run62
	...................................................................................................... 48|s1_run62
	---------------------------------------------------------------------------------------------------------
	...............................................................TACTCGGTGAGTAAGGATCGC................... 15|s2_run62
	.....................ATCCCTTACTCACGTGAGCAGT............................................................ 6|s2_run62
	..............................................................CTACTCGGTGAGTAAGGATCGC................... 5|s2_run62
	...............................................................TACTCGGTGAGTAAGGATCGCA.................. 5|s2_run62
	...................................................................................................... 31|s2_run62
	---------------------------------------------------------------------------------------------------------
	.....................ATCCCTTACTCACGTGAGCAGT............................................................ 15|s3_run62
	...............................................................TACTCGGTGAGTAAGGATCGC................... 10|s3_run62
	.....................ATCCCTTACTCACGTGAGCAGTC........................................................... 7|s3_run62
	...............................................................TACTCGGTGAGTAAGGATCGCA.................. 6|s3_run62
	...............................................................TACTCGGTGAGTAAGGATCG.................... 5|s3_run62
	...................................................................................................... 43|s3_run62
	---------------------------------------------------------------------------------------------------------
	...............................................................TACTCGGTGAGTAAGGATCGC................... 22|s4_run62
	.....................ATCCCTTACTCACGTGAGCAGT............................................................ 19|s4_run62
	...............................................................TACTCGGTGAGTAAGGATCG.................... 12|s4_run62
	.....................ATCCCTTACTCACGTGAGCAGTC........................................................... 11|s4_run62
	..............................................................CTACTCGGTGAGTAAGGATCGC................... 8|s4_run62
	...............................................................TACTCGGTGAGTAAGGATCGCA.................. 8|s4_run62
	...................................................................................................... 80|s4_run62
	---------------------------------------------------------------------------------------------------------
20	>hairpin_candi_20
	GTTTCTGTGGGAGTTTCTGGGTGCAGCTGTAGGAGCCAGTGATGGAAGAACGGTTTTATGGGCCACGCAGGCTCCTCGGCACATCCAGGCTCTTACCCAAGC
	((((..((((((((..(((((((..((((.(((((((.(((.(((.....((......))..)))))).))))))))))).)))))))))))))))..))))
	*********************TGCAGCTGTAGGAGCCAGTGATGG**********************************************************
	......................GCAGCTGTAGGAGCCAGTGATGG.......................................................... 7|s1_run62
	.....................TGCAGCTGTAGGAGCCAGTGATGG.......................................................... 6|s1_run62
	...................................................................................................... 13|s1_run62
	---------------------------------------------------------------------------------------------------------
	.....................TGCAGCTGTAGGAGCCAGTGATGG.......................................................... 9|s2_run62
	......................GCAGCTGTAGGAGCCAGTGATGG.......................................................... 5|s2_run62
	.....................TGCAGCTGTAGGAGCCAGTGATGGA......................................................... 5|s2_run62
	...................................................................................................... 19|s2_run62
	---------------------------------------------------------------------------------------------------------
	......................GCAGCTGTAGGAGCCAGTGATGG.......................................................... 6|s3_run62
	...................................................................................................... 6|s3_run62
	---------------------------------------------------------------------------------------------------------
21	>hairpin_candi_21
	GGGAGCCTGGCTGGAGCCTGATGCTGGTGTAGATGTGTCACAGTGCATCCCCAGTGGCCACTCTGGCACCAACACCAGTTTTGGCCCCAGTCCCTGCTCCC
	((((((..((((((.(((....((((((((....((((((.((((...((.....)).)))).))))))..))))))))...))).))))))...))))))
	*********************TGCTGGTGTAGATGTGTCACAGT**********************************************************
	.....................TGCTGGTGTAGATGTGTCACAGT.......................................................... 85|s1_run62
	.....................TGCTGGTGTAGATGTGTCACAGTG......................................................... 14|s1_run62
	.....................TGCTGGTGTAGATGTGTCACAG........................................................... 13|s1_run62
	.....................TGCTGGTGTAGATGTGTCA.............................................................. 5|s1_run62
	.....................TGCTGGTGTAGATGTGTCACA............................................................ 5|s1_run62
	..................................................................................................... 122|s1_run62
	---------------------------------------------------------------------------------------------------------
	.....................TGCTGGTGTAGATGTGTCACAGT.......................................................... 47|s2_run62
	.....................TGCTGGTGTAGATGTGTCACAGTG......................................................... 8|s2_run62
	.....................TGCTGGTGTAGATGTGTCACAG........................................................... 7|s2_run62
	..................................................................................................... 62|s2_run62
	---------------------------------------------------------------------------------------------------------
	.....................TGCTGGTGTAGATGTGTCACAGT.......................................................... 24|s3_run62
	.....................TGCTGGTGTAGATGTGTCACAGTG......................................................... 6|s3_run62
	..................................................................................................... 30|s3_run62
	---------------------------------------------------------------------------------------------------------
	.....................TGCTGGTGTAGATGTGTCACAGT.......................................................... 15|s4_run62
	..................................................................................................... 15|s4_run62
	---------------------------------------------------------------------------------------------------------
22	>hairpin_candi_22
	GAGCAAGCGCAGGAGCTGCTGCCTCGCACAGGAGCAAATTACCGCGTTCAGCTAATCCGCAGTAACTTGCTCCTGTGAGAGGTAGCGGCTCCTGGCTCCTC
	(((..(((.((((((((((((((((.(((((((((((.((((.(((...........))).)))).))))))))))).))))))))))))))))))).)))
	***********************TCGCACAGGAGCAAATTACCGCG********************************************************
	.......................TCGCACAGGAGCAAATTACCGCG........................................................ 6|s1_run62
	..................................................................................................... 6|s1_run62
	---------------------------------------------------------------------------------------------------------
	.......................TCGCACAGGAGCAAATTACCGCG........................................................ 16|s2_run62
	..................................................................................................... 16|s2_run62
	---------------------------------------------------------------------------------------------------------
	.......................TCGCACAGGAGCAAATTACCGCG........................................................ 25|s3_run62
	..................................................................................................... 25|s3_run62
	---------------------------------------------------------------------------------------------------------
	.......................TCGCACAGGAGCAAATTACCGCG........................................................ 9|s4_run62
	..................................................................................................... 9|s4_run62
	---------------------------------------------------------------------------------------------------------
23	>hairpin_candi_23
	GCCTGCTTGCTGTTATAAAGCCTGTAGGATTGGGTCGTGTTGGATATTTAACTTCTCTTCCCTCGATCTGCATCTCACTGGCTTGAAATCAGCCTGGCAGC
	..(((((.((((.....(((((.((..((((((((((....(((..............)))..))))))).)))..)).))))).....))))..))))).
	***************TAAAGCCTGTAGGATTGGGTCGT****************************************************************
	...............TAAAGCCTGTAGGATTGGGTCGT................................................................ 16|s1_run62
	..................................................................................................... 16|s1_run62
	---------------------------------------------------------------------------------------------------------
	...............TAAAGCCTGTAGGATTGGGTCGT................................................................ 13|s4_run62
	..................................................................................................... 13|s4_run62
	---------------------------------------------------------------------------------------------------------
24	>hairpin_candi_24
	GGCCAGAGCGGTGGAGGTGGAGGCAGCGGCGGGTCTCCTCCTCCCCTCCCAGCTCCTGGAGGCGACTCGGCTGCCTGCAGCTCCCTCTCTCTCC
	((..((((.((.((((.((.(((((((..((((((.(((((................))))).))))))))))))).)).))))))))))..))
	***********************************************************AGGCGACTCGGCTGCCTGCAG***************
	...........................................................AGGCGACTCGGCTGCCTGCAG............... 30|s1_run62
	...........................................................AGGCGACTCGGCTGCCTGCA................ 13|s1_run62
	...........................................................AGGCGACTCGGCTGCCTGCAGC.............. 5|s1_run62
	.............................................................................................. 48|s1_run62
	---------------------------------------------------------------------------------------------------------
	...........................................................AGGCGACTCGGCTGCCTGCAG............... 22|s2_run62
	...........................................................AGGCGACTCGGCTGCCTGCA................ 14|s2_run62
	.............................................................................................. 36|s2_run62
	---------------------------------------------------------------------------------------------------------
	...........................................................AGGCGACTCGGCTGCCTGCAG............... 39|s3_run62
	...........................................................AGGCGACTCGGCTGCCTGCA................ 13|s3_run62
	......AGCGGTGGAGGTGGAGGC....................................................................... 5|s3_run62
	.............................................................................................. 57|s3_run62
	---------------------------------------------------------------------------------------------------------
	...........................................................AGGCGACTCGGCTGCCTGCAG............... 24|s4_run62
	...........................................................AGGCGACTCGGCTGCCTGCA................ 15|s4_run62
	......AGCGGTGGAGGTGGAGGC....................................................................... 6|s4_run62
	...........................................................AGGCGACTCGGCTGCCTGCAGC.............. 5|s4_run62
	.............................................................................................. 50|s4_run62
	---------------------------------------------------------------------------------------------------------
	...........................................................AGGCGACTCGGCTGCCTGCA................ 14|s7_run44
	...........................................................AGGCGACTCGGCTGCCTGCAG............... 10|s7_run44
	.............................................................................................. 24|s7_run44
	---------------------------------------------------------------------------------------------------------
	...........................................................AGGCGACTCGGCTGCCTGCA................ 17|s8_run44
	...........................................................AGGCGACTCGGCTGCCTGCAG............... 7|s8_run44
	.............................................................................................. 24|s8_run44
	---------------------------------------------------------------------------------------------------------
25	>hairpin_candi_25
	TGCTTCACCTGCGGAGCCTGCTGAGAGTGAAATTGATAAAGGACAGCACCAGCCCAGGCAATTTCACTCACAGCGGGCACTTGCAGGTGAAGCA
	.(((((((((((((.((((((((.(((((((((((.....((...((....))))...))))))))))).)))))))).).)))))))))))).
	**************AGCCTGCTGAGAGTGAAATTG************************************************************
	..............AGCCTGCTGAGAGTGAAATTG............................................................ 7|s3_run62
	.............................................................................................. 7|s3_run62
	---------------------------------------------------------------------------------------------------------
	..............AGCCTGCTGAGAGTGAAATTG............................................................ 6|s4_run62
	.............................................................................................. 6|s4_run62
	---------------------------------------------------------------------------------------------------------
26	>hairpin_candi_26
	GCCGCCGCCACCGCCCCCCGGGCGTCACCCGCGCCGCGCCCGCCCCCGCCCGGGCACCGCGGGACCGGCCGGGCCGGGCGGGCGGGGAGCGGC
	(((((..((.(((((((((((......((((.((((.((((((.(((....)))....))))).)))))))))))))).)))))))).)))))
	********************************************************************CCGGGCCGGGCGGGCGGG********
	....................................................................CCGGGCCGGGCGGGCGGG........ 6|s3_run62
	............................................................................................. 6|s3_run62
	---------------------------------------------------------------------------------------------------------
27	>hairpin_candi_27
	TGATTTCTTGGGGCCCAATTCTGCTCTTATTGAAATCAGTGAGAGTCCTGCCATTGACTTAAATGGGAGCAGAATTGGGACCTAAGAGGACA
	...(((((((((.((((((((((((((((((.((.((((((..........)))))).)).)))))))))))))))))).)))))))))...
	******************************************************TGACTTAAATGGGAGCAGAATT*****************
	......................................................TGACTTAAATGGGAGCAGAATT................. 9|s1_run62
	............................................................................................ 9|s1_run62
	---------------------------------------------------------------------------------------------------------
	......................................................TGACTTAAATGGGAGCAGAATT................. 13|s2_run62
	............................................................................................ 13|s2_run62
	---------------------------------------------------------------------------------------------------------
	......................................................TGACTTAAATGGGAGCAGAATT................. 12|s3_run62
	............................................................................................ 12|s3_run62
	---------------------------------------------------------------------------------------------------------
	......................................................TGACTTAAATGGGAGCAGAATT................. 5|s8_run44
	............................................................................................ 5|s8_run44
	---------------------------------------------------------------------------------------------------------
28	>hairpin_candi_28
	TGGGGGGTGAAGGAGTTCCTGGAGTGAGCTGAAGGTTCTGGAGCTCAGTGGATAATCACAGCTCACATCCAGGAGCTCTCACCTGCCCCA
	.(((((((((..(((((((((((((((((((...((((..(....)...)))).....)))))))).))))))))))))))))..)))).
	***************TTCCTGGAGTGAGCTGAAGGTT******************************************************
	...............TTCCTGGAGTGAGCTGAAGGTT...................................................... 14|s1_run62
	.......................................................................................... 14|s1_run62
	---------------------------------------------------------------------------------------------------------
	...............TTCCTGGAGTGAGCTGAAGGTT...................................................... 33|s2_run62
	.......................................................................................... 33|s2_run62
	---------------------------------------------------------------------------------------------------------
	...............TTCCTGGAGTGAGCTGAAGGTT...................................................... 40|s3_run62
	...............TTCCTGGAGTGAGCTGAAGGT....................................................... 8|s3_run62
	.......................................................................................... 48|s3_run62
	---------------------------------------------------------------------------------------------------------
29	>hairpin_candi_29
	GGACTTAGGGCATGATCCAGAGCCCATTGTAGTCAATGGGAGACTTTTTCCATTGACTTCATCGGGGTTTGGATCAGGCCTTTACTACC
	((....(((((.(((((((((.(((..((.((((((((((((....)))))))))))).))..))).))))))))).))))).....))
	***************************************************ATTGACTTCATCGGGGTTTGG******************
	...................................................ATTGACTTCATCGGGGTTTGGA................. 12|s1_run62
	...................................................ATTGACTTCATCGGGGTTTGG.................. 10|s1_run62
	......................................................................................... 22|s1_run62
	---------------------------------------------------------------------------------------------------------
	...................................................ATTGACTTCATCGGGGTTTGGA................. 14|s2_run62
	...................................................ATTGACTTCATCGGGGTTTGG.................. 9|s2_run62
	......................................................................................... 23|s2_run62
	---------------------------------------------------------------------------------------------------------
	...................................................ATTGACTTCATCGGGGTTTGG.................. 15|s3_run62
	...................................................ATTGACTTCATCGGGGTTTG................... 9|s3_run62
	...................................................ATTGACTTCATCGGGGTTTGGA................. 7|s3_run62
	......................................................................................... 31|s3_run62
	---------------------------------------------------------------------------------------------------------
	...................................................ATTGACTTCATCGGGGTTTGG.................. 20|s4_run62
	...................................................ATTGACTTCATCGGGGTTTGGA................. 15|s4_run62
	...................................................ATTGACTTCATCGGGGTTTG................... 12|s4_run62
	...................................................ATTGACTTCATCGGGGTTT.................... 9|s4_run62
	..................AGAGCCCATTGTAGTCAAT..................................................... 6|s4_run62
	...................................................ATTGACTTCATCGGGGTTTGGAT................ 6|s4_run62
	......................................................................................... 68|s4_run62
	---------------------------------------------------------------------------------------------------------
30	>hairpin_candi_30
	GAGAGATGGCTTTGGAATGACACGATCACTCCCGCTGAGCCAGCAGCCAGAGAGCCATCGGGGATGTCGTGTCTTTCCAAAGCTCTTTC
	((((((..(((((((((.(((((((.((..((((.((.((...(.....)...)))).))))..))))))))).)))))))))))))))
	*******************************************************CATCGGGGATGTCGTGTCTTT**************
	.......................................................CATCGGGGATGTCGTGTCTTT.............. 9|s1_run62
	......................................................CCATCGGGGATGTCGTGTCTTT.............. 9|s1_run62
	.......................................................CATCGGGGATGTCGTGTCTTTC............. 8|s1_run62
	......................................................................................... 26|s1_run62
	---------------------------------------------------------------------------------------------------------
	.......................................................CATCGGGGATGTCGTGTCTTT.............. 12|s2_run62
	.......................................................CATCGGGGATGTCGTGTCTTTC............. 5|s2_run62
	......................................................................................... 17|s2_run62
	---------------------------------------------------------------------------------------------------------
	.......................................................CATCGGGGATGTCGTGTCTTT.............. 7|s3_run62
	.......................................................CATCGGGGATGTCGTGTCTTTC............. 7|s3_run62
	......................................................................................... 14|s3_run62
	---------------------------------------------------------------------------------------------------------
	.......................................................CATCGGGGATGTCGTGTCTTT.............. 13|s4_run62
	.......................................................CATCGGGGATGTCGTGTCTTTC............. 10|s4_run62
	......................................................CCATCGGGGATGTCGTGTCTTT.............. 6|s4_run62
	......................................................................................... 29|s4_run62
	---------------------------------------------------------------------------------------------------------
33	>hairpin_candi_33
	CAGGATTAGCTGGTCCAGAACCTTTCAAGGGACTGAAGTGAGACTGACCAGCCTCAGTTCCTTGGGTTCTGCTGCTTGCTTTTCCTG
	(((((..(((.(((.(((((((...(((((((((((.((..(.....)..)).))))))))))))))))))..))).)))..)))))
	*************TCCAGAACCTTTCAAGGGACTGA****************************************************
	.............TCCAGAACCTTTCAAGGGACTGA.................................................... 7|s2_run62
	....................................................................................... 7|s2_run62
	---------------------------------------------------------------------------------------------------------
	.............TCCAGAACCTTTCAAGGGACTGA.................................................... 9|s8_run44
	....................................................................................... 9|s8_run44
	---------------------------------------------------------------------------------------------------------
34	>hairpin_candi_34
	CAAGCTGGCTACAATGTGTGGGTTTGTGGGCTCAAAGCTTGTCGCTTTCGAAGGAGCTGAACCCTAGAGCCTGGCACTGTGGTATTG
	.......((((((..((((((((((..(((.(((..((((.(((....)))..))))))).)))..)))))).))))))))))....
	*******************************************************GCTGAACCCTAGAGCCTGGCA************
	.......................................................GCTGAACCCTAGAGCCTGGCA............ 13|s2_run62
	....................................................................................... 13|s2_run62
	---------------------------------------------------------------------------------------------------------
	.......................................................GCTGAACCCTAGAGCCTGGCA............ 13|s3_run62
	....................................................................................... 13|s3_run62
	---------------------------------------------------------------------------------------------------------
	.......................................................GCTGAACCCTAGAGCCTGGCA............ 22|s4_run62
	....................................................................................... 22|s4_run62
	---------------------------------------------------------------------------------------------------------
35	>hairpin_candi_35
	GCCCTGGGAAGGGGAGGAGCGAGGAAGGGGATGGGATGGGCTAACCAGGGTCCATCCCCTGCCTCTCTTCTCCCTTTCCTGGGGC
	((((..(((((((((((((.((((.((((((((((.(((.....)))...)))))))))).)))).)))))))))))))..))))
	**************AGGAGCGAGGAAGGGGATGGGA**************************************************
	..............AGGAGCGAGGAAGGGGATGGGA.................................................. 35|s1_run62
	..............AGGAGCGAGGAAGGGGATGGG................................................... 28|s1_run62
	..............AGGAGCGAGGAAGGGGATGGGAT................................................. 23|s1_run62
	..............AGGAGCGAGGAAGGGGATG..................................................... 5|s1_run62
	..................................................................................... 91|s1_run62
	---------------------------------------------------------------------------------------------------------
	..............AGGAGCGAGGAAGGGGATGGGA.................................................. 34|s2_run62
	..............AGGAGCGAGGAAGGGGATGGGAT................................................. 26|s2_run62
	..............AGGAGCGAGGAAGGGGATGGG................................................... 18|s2_run62
	..................................................................................... 78|s2_run62
	---------------------------------------------------------------------------------------------------------
	..............AGGAGCGAGGAAGGGGATGGGA.................................................. 42|s3_run62
	..............AGGAGCGAGGAAGGGGATGGG................................................... 38|s3_run62
	..............AGGAGCGAGGAAGGGGATGGGAT................................................. 36|s3_run62
	....................................................CATCCCCTGCCTCTCTTCTCC............. 11|s3_run62
	..............AGGAGCGAGGAAGGGGATGG.................................................... 10|s3_run62
	..................................................................................... 137|s3_run62
	---------------------------------------------------------------------------------------------------------
	..............AGGAGCGAGGAAGGGGATGGGA.................................................. 23|s4_run62
	..............AGGAGCGAGGAAGGGGATGGGAT................................................. 12|s4_run62
	..............AGGAGCGAGGAAGGGGATGGG................................................... 10|s4_run62
	..................................................................................... 45|s4_run62
	---------------------------------------------------------------------------------------------------------
	....................................................CATCCCCTGCCTCTCTTCTCC............. 18|s7_run44
	..................................................................................... 18|s7_run44
	---------------------------------------------------------------------------------------------------------
	....................................................CATCCCCTGCCTCTCTTCTCC............. 22|s8_run44
	...................................................CCATCCCCTGCCTCTCTTCTCC............. 7|s8_run44
	..............AGGAGCGAGGAAGGGGATGG.................................................... 5|s8_run44
	..................................................................................... 34|s8_run44
	---------------------------------------------------------------------------------------------------------
36	>hairpin_candi_36
	GGCCTGGCTGTATTCTACAGTGCATGTGTCTCCAGTGTGAGTAAGTGACTGGAGATGCGGCCCTGTTGGAATAACATCCAGTGCC
	(((((((.((((((((((((.((.((((((((((((...........)))))))))))))).))).)))))).))).)))).)))
	*************TCTACAGTGCATGTGTCTCCAGT**************************************************
	.............TCTACAGTGCATGTGTCTCCAGT.................................................. 176|s7_run44
	.............TCTACAGTGCATGTGTCTCCA.................................................... 129|s7_run44
	.............TCTACAGTGCATGTGTCTCCAG................................................... 48|s7_run44
	.............TCTACAGTGCATGTGTCTCC..................................................... 26|s7_run44
	.................................................TGGAGATGCGGCCCTGTTGGA................ 7|s7_run44
	.................................................TGGAGATGCGGCCCTGTTGGAA............... 7|s7_run44
	.................................................TGGAGATGCGGCCCTGTTGGAAT.............. 5|s7_run44
	..................................................................................... 398|s7_run44
	---------------------------------------------------------------------------------------------------------
	.............TCTACAGTGCATGTGTCTCCAGT.................................................. 528|s8_run44
	.............TCTACAGTGCATGTGTCTCCA.................................................... 426|s8_run44
	.............TCTACAGTGCATGTGTCTCCAG................................................... 136|s8_run44
	.............TCTACAGTGCATGTGTCTCC..................................................... 93|s8_run44
	.................................................TGGAGATGCGGCCCTGTTGGA................ 52|s8_run44
	.................................................TGGAGATGCGGCCCTGTTGGAA............... 26|s8_run44
	.................................................TGGAGATGCGGCCCTGTTGGAAT.............. 22|s8_run44
	.............TCTACAGTGCATGTGTCTC...................................................... 12|s8_run44
	..............CTACAGTGCATGTGTCTCCAGT.................................................. 7|s8_run44
	.................................................TGGAGATGCGGCCCTGTTGG................. 6|s8_run44
	.............TCTACAGTGCAT............................................................. 5|s8_run44
	..................................................................................... 1313|s8_run44
	---------------------------------------------------------------------------------------------------------
38	>hairpin_candi_38
	AAGGATCTTCATTAAGGTGGGTGGAATAGTATAACAATATGCTAAATGTTGTTATAGTATCCCACCTACCCTGATGTATCTTT
	((((((...(((((.(((((((((.(((.(((((((((((.....))))))))))).))).))))))))).))))).))))))
	****************GTGGGTGGAATAGTATAACAAT**********************************************
	................GTGGGTGGAATAGTATAACAAT.............................................. 6|s4_run62
	................................................................................... 6|s4_run62
	---------------------------------------------------------------------------------------------------------
39	>hairpin_candi_39
	AAGTGGGAATAAATAGGAAACCAGGCTTTATTAGTTCTGATTATAAACTAATAAAGCCTGGTTTCCTACTTATTCCTACTT
	((((((((((((.(((((((((((((((((((((((.........))))))))))))))))))))))).))))))))))))
	*************TAGGAAACCAGGCTTTATTAGT***********************************************
	.............TAGGAAACCAGGCTTTATTAGT............................................... 11|s1_run62
	................................................................................. 11|s1_run62
	---------------------------------------------------------------------------------------------------------
	.............TAGGAAACCAGGCTTTATTAGT............................................... 8|s2_run62
	................................................................................. 8|s2_run62
	---------------------------------------------------------------------------------------------------------
	.............TAGGAAACCAGGCTTTATTAGT............................................... 19|s3_run62
	................................................................................. 19|s3_run62
	---------------------------------------------------------------------------------------------------------
	.............TAGGAAACCAGGCTTTATTAGT............................................... 8|s4_run62
	.............TAGGAAACCAGGCTTTATT.................................................. 6|s4_run62
	................................................................................. 14|s4_run62
	---------------------------------------------------------------------------------------------------------
	.............TAGGAAACCAGGCTTTATTAGT............................................... 5|s7_run44
	................................................................................. 5|s7_run44
	---------------------------------------------------------------------------------------------------------
40	>hairpin_candi_40
	GGAGCACTTAAAAGGAAAGGTGTGGATCCATCAGAGGGAAGCGGGAATCGATGGATCCATCCTTTCCTTTCATGCTGCTTC
	(((((((...((((((((((.(((((((((((.((............)))))))))))))))))))))))...).))))))
	**********AAAGGAAAGGTGTGGATCCAT***************************************************
	..........AAAGGAAAGGTGTGGATCCAT................................................... 6|s2_run62
	................................................................................. 6|s2_run62
	---------------------------------------------------------------------------------------------------------
	..........AAAGGAAAGGTGTGGATCCAT................................................... 13|s4_run62
	................................................................................. 13|s4_run62
	---------------------------------------------------------------------------------------------------------
41	>hairpin_candi_41
	AGGGTTCTCCATTAAGGTGGGTGGAATAGTATAACAATATAAAATGTGTTGTTATAGTATTCCACCTTCCCTGATGTCCCT
	((((.....(((((.((.((((((((((.(((((((((((.....))))))))))).)))))))))).)).))))).))))
	****************GTGGGTGGAATAGTATAACAAT********************************************
	................GTGGGTGGAATAGTATAACAAT............................................ 6|s4_run62
	................................................................................. 6|s4_run62
	---------------------------------------------------------------------------------------------------------
42	>hairpin_candi_42
	AAGTAGGAATAAGTAGGAAACCAGGCTTTATTAGTTTATAATCAGAACTAATAAAGCCTGGTTTCCTATTTATTCCCACTT
	((((.((((((((((((((((((((((((((((((((.......)))))))))))))))))))))))))))))))).))))
	*************TAGGAAACCAGGCTTTATTAGT***********************************************
	.............TAGGAAACCAGGCTTTATTAGT............................................... 11|s1_run62
	................................................................................. 11|s1_run62
	---------------------------------------------------------------------------------------------------------
	.............TAGGAAACCAGGCTTTATTAGT............................................... 8|s2_run62
	................................................................................. 8|s2_run62
	---------------------------------------------------------------------------------------------------------
	.............TAGGAAACCAGGCTTTATTAGT............................................... 19|s3_run62
	................................................................................. 19|s3_run62
	---------------------------------------------------------------------------------------------------------
	.............TAGGAAACCAGGCTTTATTAGT............................................... 8|s4_run62
	.............TAGGAAACCAGGCTTTATT.................................................. 6|s4_run62
	................................................................................. 14|s4_run62
	---------------------------------------------------------------------------------------------------------
	.............TAGGAAACCAGGCTTTATTAGT............................................... 5|s7_run44
	................................................................................. 5|s7_run44
	---------------------------------------------------------------------------------------------------------
43	>hairpin_candi_43
	AGTTTTTCAGCTTGATCCTGCTCCAGTGGTAAGGTTTCACTAAAAACCTTAGCACTGGAGCAGAGTCAAGCTGAAAAACT
	(((((((((((((((..(((((((((((.((((((((......)))))))).)))))))))))..)))))))))))))))
	************************************************TTAGCACTGGAGCAGAGTCA*************
	................................................TTAGCACTGGAGCAGAGTCA............. 5|s2_run62
	................................................................................ 5|s2_run62
	---------------------------------------------------------------------------------------------------------
44	>hairpin_candi_44
	TTAGGCCGAAAGAGCAGCCAGAGCCTTCCCTCAATGTCTGTTTTACAGAGAGCAAGGCTGAGGCTGTTCTCAGAGCCTGA
	(((((((...(((((((((..((((((..(((....((((.....))))))).))))))..)))))))))..).))))))
	************************************************AGAGCAAGGCTGAGGCTGTTCT***********
	................................................AGAGCAAGGCTGAGGCTGTTCT........... 6|s4_run62
	................................................................................ 6|s4_run62
	---------------------------------------------------------------------------------------------------------
	................................................AGAGCAAGGCTGAGGCTGTTCT........... 19|s7_run44
	................................................................................ 19|s7_run44
	---------------------------------------------------------------------------------------------------------
	................................................AGAGCAAGGCTGAGGCTGTTCT........... 29|s8_run44
	................................................................................ 29|s8_run44
	---------------------------------------------------------------------------------------------------------
45	>hairpin_candi_45
	CCCCGCGCCGCGCCCGTGGCTGCCCGCAGCGCTGCCCGTGCTCCGGGAGCGCCGGGACGGGACCGGGACGGGAACGGGG
	(((((..((.((((((.(.(((((((..(((((.((((.....))))))))))))).)))..))))).))))..)))))
	***************************************************CCGGGACGGGACCGGGACGGG********
	...................................................CCGGGACGGGACCGGGACGGG........ 5|s1_run62
	............................................................................... 5|s1_run62
	---------------------------------------------------------------------------------------------------------
47	>hairpin_candi_47
	AATTCAGAAGCATGGGATAATCGGAACAAGGCACTGAAGTAGGAATACTTGTTCCGATTATCCCATGCTTCTGAATT
	((((((((((((((((((((((((((((((...((......))....))))))))))))))))))))))))))))))
	**********CATGGGATAATCGGAACAAGGC**********************************************
	..........CATGGGATAATCGGAACAAGGC.............................................. 11|s2_run62
	...........ATGGGATAATCGGAACAAGGCA............................................. 8|s2_run62
	..........CATGGGATAATCGGAACAAGG............................................... 6|s2_run62
	...........ATGGGATAATCGGAACAAGGC.............................................. 5|s2_run62
	............................................................................. 30|s2_run62
	---------------------------------------------------------------------------------------------------------
	..........CATGGGATAATCGGAACAAGGC.............................................. 6|s3_run62
	............................................................................. 6|s3_run62
	---------------------------------------------------------------------------------------------------------
	...........ATGGGATAATCGGAACAAGGCA............................................. 7|s4_run62
	............................................................................. 7|s4_run62
	---------------------------------------------------------------------------------------------------------
48	>hairpin_candi_48
	TAGGGTCTGATCCTGCACCGCTGAAGTCAATGGAAGCTTTGTCATTGACTTCAATAGGAGCAGGATTTGAACCTTA
	(((((((.((((((((.((..((((((((((((........))))))))))))...)).)))))))).).))))))
	**********TCCTGCACCGCTGAAGTCAAT**********************************************
	..........TCCTGCACCGCTGAAGTCA................................................ 34|s1_run62
	..........TCCTGCACCGCTGAAGTCAAT.............................................. 29|s1_run62
	..........TCCTGCACCGCTGAAGTCAATG............................................. 22|s1_run62
	..........TCCTGCACCGCTGAAGTCAA............................................... 10|s1_run62
	............................................................................ 95|s1_run62
	---------------------------------------------------------------------------------------------------------
	..........TCCTGCACCGCTGAAGTCA................................................ 58|s2_run62
	..........TCCTGCACCGCTGAAGTCAAT.............................................. 48|s2_run62
	..........TCCTGCACCGCTGAAGTCAATG............................................. 27|s2_run62
	..........TCCTGCACCGCTGAAGTCAA............................................... 15|s2_run62
	............................................................................ 148|s2_run62
	---------------------------------------------------------------------------------------------------------
	..........TCCTGCACCGCTGAAGTCAAT.............................................. 71|s3_run62
	..........TCCTGCACCGCTGAAGTCA................................................ 69|s3_run62
	..........TCCTGCACCGCTGAAGTCAATG............................................. 57|s3_run62
	..........TCCTGCACCGCTGAAGTCAA............................................... 26|s3_run62
	..........TCCTGCACCGCTGAAG................................................... 8|s3_run62
	............................................................................ 231|s3_run62
	---------------------------------------------------------------------------------------------------------
	..........TCCTGCACCGCTGAAGTCA................................................ 39|s4_run62
	..........TCCTGCACCGCTGAAGTCAAT.............................................. 16|s4_run62
	..........TCCTGCACCGCTGAAGTCAATG............................................. 13|s4_run62
	..........TCCTGCACCGCTGAAGTCAA............................................... 5|s4_run62
	............................................................................ 73|s4_run62
	---------------------------------------------------------------------------------------------------------
49	>hairpin_candi_49
	CCGGACTGGCTCCATCAAGCCTGTTGGAACAGCAGGAACCGGCCTTTCCAGCAGGCTTGATGGAGCCAGTCTGG
	(((((((((((((((((((((((((((((..((.(....).))..)))))))))))))))))))))))))))))
	********************************************TTTCCAGCAGGCTTGATGGAG**********
	............................................TTTCCAGCAGGCTTGATGGAG.......... 5|s3_run62
	.......................................................................... 5|s3_run62
	---------------------------------------------------------------------------------------------------------
50	>hairpin_candi_50
	CCGGAGACAAAGTTCTGTAGTGCACTGACTGCTATCGTACCCAGAGTCGGAGTGTCACAGAACTTTGCTTCCGG
	(((((..(((((((((((..(((.((((((.((.........)))))))).)))..)))))))))))..)))))
	**********************************************TCGGAGTGTCACAGAACTTTGC*******
	..............................................TCGGAGTGTCACAGAACTTTGC....... 8|s1_run62
	.......................................................................... 8|s1_run62
	---------------------------------------------------------------------------------------------------------
	..............................................TCGGAGTGTCACAGAACTTTGC....... 7|s4_run62
	.......................................................................... 7|s4_run62
	---------------------------------------------------------------------------------------------------------
51	>hairpin_candi_51
	GGAGCAGTGCTGAGAGGGCTTGGGGAGAGGATTGTAGTGGAGCTCCATCCCCATTCCACTCCTAGCAGCTCT
	(((((..(((((.(((((..((((((..(((..((......))))).))))))..)).))).))))))))))
	*********************************************CATCCCCATTCCACTCCTAGCA******
	.............................................CATCCCCATTCCACTCCTAGCAG..... 197|s1_run62
	.............................................CATCCCCATTCCACTCCTAGCA...... 52|s1_run62
	........GCTGAGAGGGCTTGGGGAGAGGA.......................................... 37|s1_run62
	.............................................CATCCCCATTCCAC.............. 16|s1_run62
	.........CTGAGAGGGCTTGGGGAGAGGAT......................................... 13|s1_run62
	.........CTGAGAGGGCTTGGGGAGAGGA.......................................... 12|s1_run62
	........GCTGAGAGGGCTTGGGGAGAGG........................................... 9|s1_run62
	.............................................CATCCCCATTCCACTCCTAGC....... 8|s1_run62
	........GCTGAGAGGGCTTGGGGAGAGGAT......................................... 6|s1_run62
	.......TGCTGAGAGGGCTTGGGGAGAGGA.......................................... 6|s1_run62
	........GCTGAGAGGGCTTGGGGAGA............................................. 5|s1_run62
	........................................................................ 361|s1_run62
	---------------------------------------------------------------------------------------------------------
	.............................................CATCCCCATTCCACTCCTAGCAG..... 391|s2_run62
	.............................................CATCCCCATTCCACTCCTAGCA...... 247|s2_run62
	.............................................CATCCCCATTCCACTCCTAGC....... 91|s2_run62
	........GCTGAGAGGGCTTGGGGAGAGGA.......................................... 89|s2_run62
	.........CTGAGAGGGCTTGGGGAGAGGA.......................................... 23|s2_run62
	.........CTGAGAGGGCTTGGGGAGAGGAT......................................... 17|s2_run62
	........GCTGAGAGGGCTTGGGGAGAGG........................................... 16|s2_run62
	.............................................CATCCCCATTCCAC.............. 15|s2_run62
	.......TGCTGAGAGGGCTTGGGGAGAGGA.......................................... 14|s2_run62
	.............................................CATCCCCATTCCACTCCTAG........ 12|s2_run62
	.........CTGAGAGGGCTTGGGGAGAGG........................................... 9|s2_run62
	........GCTGAGAGGGCTTGGGGAGA............................................. 9|s2_run62
	........GCTGAGAGGGCTTGGGGAGAGGAT......................................... 9|s2_run62
	.......TGCTGAGAGGGCTTGGGGAGA............................................. 7|s2_run62
	........GCTGAGAGGGCTTGGGGAGAG............................................ 6|s2_run62
	..........TGAGAGGGCTTGGGGAGAGGA.......................................... 5|s2_run62
	........................................................................ 960|s2_run62
	---------------------------------------------------------------------------------------------------------
	.............................................CATCCCCATTCCACTCCTAGCAG..... 543|s3_run62
	.............................................CATCCCCATTCCACTCCTAGCA...... 265|s3_run62
	.............................................CATCCCCATTCCACTCCTAGC....... 119|s3_run62
	.............................................CATCCCCATTCCAC.............. 77|s3_run62
	........GCTGAGAGGGCTTGGGGAGAGGA.......................................... 74|s3_run62
	.............................................CATCCCCATTCCACTCC........... 22|s3_run62
	.............................................CATCCCCATTCCACTCCTAG........ 15|s3_run62
	.........CTGAGAGGGCTTGGGGAGAGGA.......................................... 15|s3_run62
	........GCTGAGAGGGCTTGGGGAGAGG........................................... 14|s3_run62
	.........CTGAGAGGGCTTGGGGAGAGGAT......................................... 13|s3_run62
	...................................................CATTCCACTCCTAGCA...... 8|s3_run62
	.........CTGAGAGGGCTTGGGGAGAGG........................................... 8|s3_run62
	........GCTGAGAGGGCTTGGGGAGAG............................................ 8|s3_run62
	........GCTGAGAGGGCTTGGGGAGAGGAT......................................... 8|s3_run62
	........GCTGAGAGGGCTTGGGGAGA............................................. 7|s3_run62
	.............................................CATCCCCATTCCACT............. 6|s3_run62
	.......TGCTGAGAGGGCTTGGGGAGAGGA.......................................... 6|s3_run62
	.............................................CATCCCCATTCCACTC............ 5|s3_run62
	.........CTGAGAGGGCTTGGGGAGAG............................................ 5|s3_run62
	........................................................................ 1218|s3_run62
	---------------------------------------------------------------------------------------------------------
	.............................................CATCCCCATTCCACTCCTAGCAG..... 201|s4_run62
	.............................................CATCCCCATTCCACTCCTAGCA...... 72|s4_run62
	.............................................CATCCCCATTCCAC.............. 41|s4_run62
	.............................................CATCCCCATTCCACTCCTAGC....... 24|s4_run62
	........GCTGAGAGGGCTTGGGGAGAGGA.......................................... 23|s4_run62
	.............................................CATCCCCATTCCACTCC........... 19|s4_run62
	........GCTGAGAGGGCTTGGGGAGA............................................. 9|s4_run62
	........GCTGAGAGGGCTTGGGGAGAGG........................................... 9|s4_run62
	.........CTGAGAGGGCTTGGGGAGA............................................. 6|s4_run62
	.........CTGAGAGGGCTTGGGGAGAGGA.......................................... 5|s4_run62
	........................................................................ 409|s4_run62
	---------------------------------------------------------------------------------------------------------
	.............................................CATCCCCATTCCACTCCTAGCA...... 877|s7_run44
	.............................................CATCCCCATTCCACTCCTAGCAG..... 388|s7_run44
	.............................................CATCCCCATTCCACTCCTAGC....... 223|s7_run44
	.............................................CATCCCCATTCCACTCCTAG........ 62|s7_run44
	.............................................CATCCCCATTCCAC.............. 45|s7_run44
	.............................................CATCCCCATTCCACTCCTA......... 10|s7_run44
	.............................................CATCCCCATTCCACTC............ 5|s7_run44
	........GCTGAGAGGGCTTGGGGAGA............................................. 5|s7_run44
	........................................................................ 1615|s7_run44
	---------------------------------------------------------------------------------------------------------
	.............................................CATCCCCATTCCACTCCTAGCA...... 809|s8_run44
	.............................................CATCCCCATTCCACTCCTAGCAG..... 290|s8_run44
	.............................................CATCCCCATTCCACTCCTAGC....... 161|s8_run44
	.............................................CATCCCCATTCCAC.............. 50|s8_run44
	.............................................CATCCCCATTCCACTCCTAG........ 37|s8_run44
	.............................................CATCCCCATTCCACTC............ 10|s8_run44
	.............................................CATCCCCATTCCACTCC........... 9|s8_run44
	..............................................ATCCCCATTCCACTCCTAGCA...... 6|s8_run44
	........................................................................ 1372|s8_run44
	---------------------------------------------------------------------------------------------------------
52	>hairpin_candi_52
	TGGGCTTGACATCATCATACTTGGGATGTATGACACGAAGTCCCAAGCAGGCTGATGTCAGGCCCA
	.(((((((((((((.(...((((((((............))))))))...).))))))))))))).
	*****TTGACATCATCATACTTGGGAT****************************************
	.....TTGACATCATCATACTTGGGAT........................................ 18|s1_run62
	.....TTGACATCATCATACTTGGGA......................................... 5|s1_run62
	.................................................................. 23|s1_run62
	---------------------------------------------------------------------------------------------------------
	.....TTGACATCATCATACTTGGGAT........................................ 24|s2_run62
	.....TTGACATCATCATACTTGGGA......................................... 7|s2_run62
	.................................................................. 31|s2_run62
	---------------------------------------------------------------------------------------------------------
	.....TTGACATCATCATACTTGGGAT........................................ 26|s3_run62
	.....TTGACATCATCATACTTGGGA......................................... 9|s3_run62
	.................................................................. 35|s3_run62
	---------------------------------------------------------------------------------------------------------
	.....TTGACATCATCATACTTGGGAT........................................ 30|s4_run62
	.....TTGACATCATCATACTTGGGA......................................... 11|s4_run62
	.................................................................. 41|s4_run62
	---------------------------------------------------------------------------------------------------------
53	>hairpin_candi_53
	CTGTGCTGCCTGTTGCTCTGGGGCTCCAGCTGCAGGACTGCCTCAGAGAGCAGGCTGGTGAACAG
	((((((((((((((.((((((((((((.......)))..)))))))))))))))).)))..))))
	********************************CAGGACTGCCTCAGAGAGCAG*************
	................................CAGGACTGCCTCAGAGAGCAG............. 8|s1_run62
	................................CAGGACTGCCTCAGAGAGCAGG............ 8|s1_run62
	................................CAGGACTGCCTCAGAGAGCAGGCT.......... 8|s1_run62
	................................................................. 24|s1_run62
	---------------------------------------------------------------------------------------------------------
	................................CAGGACTGCCTCAGAGAGCAG............. 16|s2_run62
	................................CAGGACTGCCTCAGAGAGCAGG............ 9|s2_run62
	................................CAGGACTGCCTCAGAGAGCAGGCT.......... 5|s2_run62
	................................................................. 30|s2_run62
	---------------------------------------------------------------------------------------------------------
	................................CAGGACTGCCTCAGAGAGCAG............. 15|s3_run62
	................................CAGGACTGCCTCAGAGAGCAGGCT.......... 15|s3_run62
	................................CAGGACTGCCTCAGAGAGCAGG............ 8|s3_run62
	................................................................. 38|s3_run62
	---------------------------------------------------------------------------------------------------------
	................................CAGGACTGCCTCAGAGAGCAG............. 9|s4_run62
	................................CAGGACTGCCTCAGAGAGCAGG............ 8|s4_run62
	................................CAGGACTGCCTCAGAGAGCAGGCT.......... 5|s4_run62
	................................................................. 22|s4_run62
	---------------------------------------------------------------------------------------------------------
	................................CAGGACTGCCTCAGAGAGCAG............. 10|s7_run44
	................................CAGGACTGCCTCAGAGAGCAGG............ 5|s7_run44
	................................................................. 15|s7_run44
	---------------------------------------------------------------------------------------------------------
	................................CAGGACTGCCTCAGAGAGCAG............. 9|s8_run44
	................................................................. 9|s8_run44
	---------------------------------------------------------------------------------------------------------
54	>hairpin_candi_54
	GACTGCATGTTTTCTAGGATTTTGATTGTTAATGCCACATCAAAATTGTAGAGGACTAGCAGTT
	((((((..((((((((.(((((((((.((.......))))))))))).))))))))..))))))
	*************************************CATCAAAATTGTAGAGGACTAG******
	.....................................CATCAAAATTGTAGAGGACTAG...... 6|s1_run62
	................................................................ 6|s1_run62
	---------------------------------------------------------------------------------------------------------
55	>hairpin_candi_55
	GGTCTGTGGGCTGGGGAAGGGCTGCTGGGTGGTACCAGCCAGCCTCACCCGTGCCCGAGAGC
	(.(((.(((((((((...((((((((((......)))).))))))..)))).)))))))).)
	*****GTGGGCTGGGGAAGGGCTGCTGGGT*********************************
	.....GTGGGCTGGGGAAGGGCTGCTGGGT................................. 6|s2_run62
	.............................................................. 6|s2_run62
	---------------------------------------------------------------------------------------------------------

## Sheet: 3 novel genes
Table S3: Genome alignments of putative novel miRNAs and their precursors
Novel #	ENSTGUG	miRBase_ID	putative mature miRNA (pmm)	Hairpin chr	strand	hairpin start	hairpin end	inter-genic	exon	intron	UCSC Blat Chicken	Gga Chr	+ –	START	END	UCSC Blat Human	Hsa Chr	+ –	START	END	SPAN
1		tgu-miR-2961	AGGAAGGTAGGGCGGGCGTCGCT	chrUn	-1	173940739	173940922	1	.	.	,	,	,	,	,	,	.	.	.	.
2		tgu-miR-2963	AAAAGGGATTTTTGGGATGAGA	chr22_random	1	503984	504165	1	.	.	,	,	,	,	,	,	.	.	.	.
3		tgu-miR-2188	AAGGTCCAACCTCACATGTCCT	chr22	-1	3239208	3239376	.	.	1	intergenic	22	-	2685020	2685041	,	.	.	.	.
4	ENSTGUG00000018074	tgu-miR-2964	CACAAGAATTGCGTTTGGACA	chr17	-1	5454921	5455078	.	1	.	intergenic	17	-	5577830	5577850	CS266663	9	+	130194773	130194792	20
5		tgu-miR-2970	GACAGTCAGCAGTTGGTCTGG	chr12	1	12254481	12254632	1	.	.	,	,	,	,	,	,	.	.	.	.
6_1		tgu-miR-2976	GCGGAGCGGAGCGGAGCGGGG	chr4A	1	19890709	19890854	1	.	.	Intergenic	Un_random	-	51711464	51711484	,	.	.	.	.
6_2		tgu-miR-2976	GCGGAGCGGAGCGGAGCGGGG	chr28	-1	2245990	2246120	.	.	1	Intergenic	8	-	30592172	30592192	,	.	.	.	.
6_3		tgu-miR-2976	GCGGAGCGGAGCGGAGCGGGG	chr1	1	113831865	113831974	.	1	.	Intergenic	5	-	20687198	20687218	,	.	.	.	.
.		.	.	.	.	.	.	.	.	.	Intergenic	4	-	2889002	2889022	,	.	.	.	.
.		.	.	.	.	.	.	.	.	.	Intergenic	2	-	121809583	121809603	,	.	.	.	.
.		.	.	.	.	.	.	.	.	.	Intergenic	18	-	4349394	4349414	,	.	.	.	.
.		.	.	.	.	.	.	.	.	.	Intergenic	13	-	17609858	17609878	,	.	.	.	.
.		.	.	.	.	.	.	.	.	.	BX933555, ORF	1	-	43730674	43730694	,	.	.	.	.
.		.	.	.	.	.	.	.	.	.	Intergenic	4	+	9983301	9983321	,	.	.	.	.
.		.	.	.	.	.	.	.	.	.	Intergenic	3	+	18409047	18409067	,	.	.	.	.
.		.	.	.	.	.	.	.	.	.	Intergenic	27	+	1371836	1371856	,	.	.	.	.
.		.	.	.	.	.	.	.	.	.	Intergenic	14	+	2610152	2610172	,	.	.	.	.
.		.	.	.	.	.	.	.	.	.	C3orf37, ORF	12	+	9370022	9370042	,	.	.	.	.
.		.	.	.	.	.	.	.	.	.	Intergenic	7	-	17417048	17417067	,	.	.	.	.
7		tgu-miR-2986	TGGACACCAGGAGATCTTCAT	chrUn	1	20186550	20186689	1	.	.	,	,	,	,	,	,	.	.	.	.
8		tgu-miR-2974	GCGGGATGGGCTGGGCCGGG	chr5	-1	60051711	60051841	1	.	.	,	,	,	,	,	,	.	.	.	.
10		tgu-miR-2955	CAGCTAAGCTTCTGGACTTTG	chr1A	-1	57982665	57982780	.	.	1	,	,	,	,	,	,	.	.	.	.
11	ENSTGUG00000017731	tgu-miR-146a	AGTCCATGGTATTCAGTTCTCT	chr4	-1	69209753	69209868	.	1	.	Intergenic	4	-	92169303	92169324	,	.	.	.	.
.		.	.	.	.	.	.	.	.	.	CR385728	Un_random	+	14731609	14731630	,	.	.	.	.
12	ENSTGUG00000017998	tgu-miR-458	ATAGCTCTTGGAATGGTTCTGC	chr13	-1	1397244	1397355	.	1	.	,	,	,	,	,	,	.	.	.	.
14		tgu-miR-2982	TGTGGAGGGAGGGCTTGGGA	chr23_random	-1	143904	144011	.	1	.	,	,	,	,	,	,	.	.	.	.
15		tgu-miR-2988	CCTCTTCTCTGGAGCCAGGCTGG	chr2	-1	2951825	2951932	.	.	1	,	,	,	,	,	,	.	.	.	.
17		tgu-miR-2968	CTCTGCTTGGTGACCTTGGGCGA	chr4	-1	46377079	46377184	.	1	.	Intergenic	4	-	69585762	69585784	KCTD8	4	+	44144838	44144859	22
18		tgu-miR-2972	TCAGGTGCTCAACTCCTATTT	chr2	-1	61107767	61107870	1	.	.	,	,	,	,	,	,	.	.	.	.
19-3p	ENSTGUG00000017566	tgu-miR-1729-3p	TACTCGGTGAGTAAGGATCGC	chr15	-1	8049890	8049991	.	1	.	,	,	,	,	,	,	.	.	.	.
19-5p	ENSTGUG00000017566	tgu-miR-1729-5p	ATCCCTTACTCACGTGAGCAGTC	chr15	-1	8049890	8049991	.	1	.	,	,	,	,	,	,	.	.	.	.
20		tgu-miR-2969	TGCAGCTGTAGGAGCCAGTGATGG	chr12	-1	3102837	3102938	1	.	.	,	,	,	,	,	,	.	.	.	.
21		tgu-miR-2958	TGCTGGTGTAGATGTGTCACAGT	chr21	-1	2262481	2262581	1	.	.	,	,	,	,	,	,	.	.	.	.
22	ENSTGUG00000017935	tgu-miR-1451	TCGCACAGGAGCAAATTACCGCG	chr3	1	78313627	78313727	.	1	.	,	,	,	,	,	,	.	.	.	.
23		tgu-miR-2971	TAAAGCCTGTAGGATTGGGTCGT	chr12	-1	2419453	2419553	.	.	1	,	,	,	,	,	,	.	.	.	.
24		tgu-miR-2960	AGGCGACTCGGCTGCCTGCAG	chr3	-1	39458890	39458983	1	.	.	,	,	,	,	,	,	.	.	.	.
25		tgu-miR-2984	AGCCTGCTGAGAGTGAAATTG	chr1	-1	39743243	39743336	.	.	1	Intergenic	1	-	148725867	148725887	,	.	.	.	.
26		tgu-miR-2981	CCGGGCCGGGCGGGCGGG	chr2	-1	66507055	66507147	1	.	.	,	,	,	,	,	,	.	.	.	.
27	ENSTGUG00000017760	tgu-miR-1784	TGACTTAAATGGGAGCAGAATT	chr3	-1	31872434	31872525	.	1	.	,	,	,	,	,	,	.	.	.	.
28		tgu-miR-2959	TTCCTGGAGTGAGCTGAAGGTT	chr21_random	1	691001	691090	.	.	1	,	,	,	,	,	,	.	.	.	.
29	ENSTGUG00000017725	tgu-miR-1803	ATTGACTTCATCGGGGTTTGG	chr2	1	97931879	97931967	.	1	.	Intergenic	22	-	184849	184869	,	.	.	.	.
30	ENSTGUG00000017707	tgu-miR-425-3p	CATCGGGGATGTCGTGTCTTT	chr12	1	12254268	12254356	.	1	.	,	,	,	,	,	,	.	.	.	.
33		tgu-miR-2979	TCCAGAACCTTTCAAGGGACTGA	chr1	-1	47711423	47711509	.	.	1	,	,	,	,	,	,	.	.	.	.
34		tgu-miR-2977	GCTGAACCCTAGAGCCTGGCA	chr1	-1	48213234	48213320	.	.	1	,	,	,	,	,	,	.	.	.	.
35		tgu-miR-2962	AGGAGCGAGGAAGGGGATGGGA	chr17	1	6428017	6428101	1	.	.	,	,	,	,	,	GALNT9	12	+	131346091	131346112	22
36	ENSTGUG00000017903	tgu-miR-139	TCTACAGTGCATGTGTCTCCAGT	chr1	-1	113641295	113641379	.	1	.	,	,	,	,	,	,	.	.	.	.
38_1		tgu-miR-2985	GTGGGTGGAATAGTATAACAAT	chr4	1	29313507	29313589	.	1	.	GRIA4, Intron	1	-	185534228	185534249	GRIA2, Intron	4	+	158500746	158500767	22
38_2		tgu-miR-2985	GTGGGTGGAATAGTATAACAAT	chr1	-1	75574420	75574500	.	1	.	GRIA2, Intron	4	+	22577759	22577780	GRIA4, Intron	11	+	105309906	105309927	22
39_1		tgu-miR-2956	TAGGAAACCAGGCTTTATTAGT	chr4A	-1	17209002	17209082	.	.	.	,	,	,	,	,	,	.	.	.	.
39_2		tgu-miR-2956	TAGGAAACCAGGCTTTATTAGT	chr4A	1	17209002	17209082	.	.	1	,	,	,	,	,	,	.	.	.	.
40		tgu-miR-2975	AAAGGAAAGGTGTGGATCCAT	chr26_random	-1	475597	475677	1	.	.	,	,	,	,	,	,	.	.	.	.
43		tgu-miR-2980	TTAGCACTGGAGCAGAGTCA	chr2	-1	61822032	61822111	1	.	.	,	,	,	,	,	,	.	.	.	.
44		tgu-miR-2987	AGAGCAAGGCTGAGGCTGTTCT	chr12	1	776733	776812	1	.	.	,	,	,	,	,	Intergenic	4	+	13861980	13861999	20
45		tgu-miR-2966	CCGGGACGGGACCGGGACGGG	chr8	1	3476812	3476890	.	1	.	,	,	,	,	,	,	.	.	.	.
47		tgu-miR-2973	CATGGGATAATCGGAACAAGGC	chrZ	-1	43522129	43522205	.	.	1	,	,	,	,	,	,	.	.	.	.
48	ENSTGUG00000017640	tgu-miR-1677	TCCTGCACCGCTGAAGTCAAT	chr3	1	76231058	76231133	.	1	.	EPHA7, Intron	3	+	76659772	76659792	,	.	.	.	.
49		tgu-miR-2983	TTTCCAGCAGGCTTGATGGAG	chr5	1	14115790	14115863	.	.	1	,	,	,	,	,	,	.	.	.	.
50	ENSTGUG00000018115	tgu-miR-2957	TCGGAGTGTCACAGAACTTTGC	chr2	1	52006667	52006740	.	1	.	Intergenic	2	+	32053586	32053607	,	.	.	.	.
51F-3p		tgu-miR-2954	CATCCCCATTCCACTCCTAGCA	chrZ	1	31606464	31606535	.	.	1	,	,	,	,	,	,	.	.	.	.
51F-5p		tgu-miR-2954*	TGAGAGGGCTTGGGGAGAGGA	chrZ	1	31606464	31606535	.	.	1	,	,	,	,	,	,	.	.	.	.
52	ENSTGUG00000017808	tgu-miR-1662	TTGACATCATCATACTTGGGAT	chr2	-1	2943947	2944012	.	1	.	VIPR1, Intron	2	+	1721343	1721364	,	.	.	.	.
53		tgu-miR-2965	CAGGACTGCCTCAGAGAGCAG	chr7	-1	10597644	10597708	.	.	1	,	,	,	,	,	,	.	.	.	.
54		tgu-miR-2967	CATCAAAATTGTAGAGGACTAG	chr3	-1	30569564	30569627	.	.	1	,	,	,	,	,	,	.	.	.	.
55		tgu-miR-2978	GTGGGCTGGGGAAGGGCTGCTGGGT	chr18	-1	7548428	7548489	1	.	.	,	,	,	,	,	GUCA1B , ORF	6	-	42260374	42260399	26
								16	20	16	52

## Sheet: 4 all read counts
Table S4: Read counts, statistics and miRBase annotation for all conserved and predicted novel miRNAs
RNAseq_id	pattern	Male					Female					Mix				miRBase_Accession	miRBase_ID	miRBase_sequence
		Silence	Song	Fold Change 1	FDR-P value 2	TaqMan -ddCt (P) 3	Silence	Song	Fold Change 1	FDR-P value 2	TaqMan -ddCt (P) 3	Silence	Song	Fold Change 1	FDR-P value 2
tgu-let-7a	001110	87378	34718	0.760683	1.0437e-213	-0.09 (0.774)	484553	428386	0.82506	0		306812	573077	1.19169	0	MIMAT0014519	tgu-let-7a	UGAGGUAGUAGGUUGUAUAGUU
tgu-let-7b	011100	8058	2965	0.704448	6.60006e-32		70380	97763	1.29633	1.58044e-304		34217	64761	1.20752	7.63323e-90	MIMAT0014509	tgu-let-7b	UGAGGUAGUAGGUUGUGUGGUU
tgu-let-7c	001110	15865	5986	0.72235	3.91281e-54		123348	128493	0.972163	2.41789e-06		75256	159868	1.35533	0	MIMAT0014520	tgu-let-7c	UGAGGUAGUAGGUUGUAUGGUU
tgu-let-7d	100011	2531	2881	2.17923	7.1424e-87		15619	13125	0.78422	8.70375e-47		22649	32016	0.901867	2.91058e-16	MIMAT0014536	tgu-let-7d	AGAGGUAGUAGGUUGCAUAGUU
tgu-let-7f	001110	49590	22787	0.87972	1.98805e-29	-0.37 (0.119)	297302	295432	0.927366	2.79664e-92		183840	475288	1.64946	0	MIMAT0014530	tgu-let-7f	UGAGGUAGUAGAUUGUAUAGUU
tgu-let-7g	000101	7587	2884	0.72774	2.26193e-25		15794	16828	0.994333	0.857153		9714	13597	0.893037	8.39038e-09	MIMAT0014528	tgu-let-7g	UGAGGUAGUAGUUUGUACAGUU
tgu-let-7i	011100	2430	828	0.652342	2.72368e-14		8695	11343	1.21745	1.05958e-21		3577	7321	1.3058	2.42561e-20	MIMAT0014504	tgu-let-7i	UGAGGUAGUAGUUUGUGCUGUU
tgu-let-7k	000001	5279	2716	0.984984	1		20236	21667	0.999231	1		16227	22289	0.876348	1.3581e-18	MIMAT0014518	tgu-let-7e	UGAGGUAGUAGAUUGAAUAGUU
tgu-mir-1	010101	14313	6954	0.930155	0.00163293		44577	55898	1.17025	8.36491e-68		74555	76001	0.650379	0	MIMAT0014562	tgu-miR-1	UGGAAUGUAAAGAAGUAUGUAU
tgu-mir-100	110001	590	737	2.39148	2.53915e-27		1294	1917	1.38255	8.70006e-10		2383	1563	0.418465	2.26916e-80	MIMAT0014511	tgu-miR-100	AACCCGUAGAUCCGAACUUGU
tgu-mir-101	110001	5697	6294	2.1151	5.1367e-177		9014	11809	1.22261	1.89051e-23		16911	10492	0.395834	0	MIMAT0014508	tgu-miR-101	GUACAGUACUGUGAUAACUGAA
tgu-mir-103	110001	18061	16126	1.70937	2.12159e-255		67870	74464	1.02391	0.0050677		71000	100395	0.902148	1.64084e-48	MIMAT0014523	tgu-miR-103	AGCAGCAUUGUACAGGGCUAUGA
tgu-mir-107	110001	8838	8053	1.74444	9.37429e-137		23770	30597	1.20127	4.41866e-50		24033	36597	0.971542	0.0278824	MIMAT0014556	tgu-miR-107	AGCAGCAUUGUACAGGGCUAUCA
tgu-mir-10a	000000	11	10	1.74044	0.874373		0	10	#DIV/0!	0.0690233		0	0	#DIV/0!	1		tgu-miR-10a	UACCCUGUAGAACCGAAUUUGU
tgu-mir-122	000011	14	6	0.820492	1		338	182	0.502512	3.33497e-07		266	282	0.676382	0.00343666	MIMAT0014529	tgu-miR-122	UGGAGUGUGACAAUGGUGUUUG
tgu-mir-124	000111	24624	7056	0.548594	1.116e-247	-0.32 (0.003)	56802	46434	0.762894	2.4649e-205	-0.28 (0.068)	50955	77220	0.966868	8.96837e-05	MIMAT0014507	tgu-miR-124	UAAGGCACGCGGUGAAUGCCA
tgu-mir-125b-3p	000001	21	6	0.546995	0.888217		47	59	1.17151	0.816479		67	36	0.342809	0.000692187	MIMAT0014685	tgu-miR-125-2*	ACGGGUUAGGCUCUUGGGAGC
tgu-mir-125b-5p	000100	5925	2562	0.827832	4.51872e-08		7544	8406	1.03987	0.148368		4215	6487	0.981908	0.629061	MIMAT0014505	tgu-miR-125	UCCCUGAGACCCUAACUUGUGA
tgu-mir-126-3p	000011	110	68	1.1835	0.847218		79	35	0.413459	0.0055549		89	57	0.40861	0.000692187	MIMAT0014544	tgu-miR-126	UCGUACCGUGAGUAAUAAUGCG
tgu-mir-126-5p	100001	164	145	1.69268	0.00629958		73	76	0.971589	1		134	124	0.590393	0.00728894	MIMAT0014639	tgu-miR-126*	CAUUAUUACUUUUGGUACGC
tgu-mir-128	011100	47438	17596	0.710132	5.98744e-176		205026	244057	1.1109	3.95276e-135		138017	228630	1.05688	7.41273e-30	MIMAT0014513	tgu-miR-128	UCACAGUGAACCGGUCUCUUU
tgu-mir-129-3p	110001	866	1173	2.59317	2.94587e-49	0.46 (0.081)	1027	1625	1.47664	1.91575e-11	-0.77 (0.037)	2473	2318	0.598017	9.33155e-35	MIMAT0014499	tgu-miR-129-3p	AAGCCCUUACCCCAAAAAGCAU
tgu-mir-129-5p	000111	2020	602	0.570554	6.13979e-19	0.05 (0.728)	9778	7272	0.694058	5.09413e-62	-0.79 (0.077)	12128	9284	0.488394	3.72053e-294	MIMAT0014625	tgu-miR-129-5p	CUUUUUGCGGUCUGGGCUUGC
tgu-mir-130c	101010	111	106	1.82824	0.00818231		761	446	0.546943	2.61689e-12		958	1900	1.26535	6.69019e-05	MIMAT0014581	tgu-miR-130c	CAGUGCAAUGUUAAAAGGGCAU
tgu-mir-132	000001	62	17	0.524939	0.250787		133	129	0.905169	0.732458		142	149	0.669456	0.0359312		tgu-miR-132	UAACAGUCUACAGCCAUGGUCG
tgu-mir-133a	010001	0	0	#DIV/0!	1		2	22	10.2656	0.00911336		10	0	0	0.0218126	MIMAT0014571	tgu-miR-133	UUUGGUCCCCUUCAACCAGCU
tgu-mir-135a	000001	50	12	0.459476	0.242445		48	54	1.04989	1		182	78	0.273431	4.98402e-12	MIMAT0014559	tgu-miR-135a	UAUGGCUUUUUAUUCCUAUGUGA
tgu-mir-137	000010	192	73	0.727902	0.250787		777	550	0.660592	6.84603e-07		704	1194	1.08207	0.358595	MIMAT0014543	tgu-miR-137	UUAUUGCUUAAGAAUACGCGUAG
tgu-mir-138	000011	344	206	1.14646	0.573701		2707	1957	0.674674	2.80561e-20		2754	3348	0.775614	2.10416e-11	MIMAT0014515	tgu-miR-138	AGCUGGUGUUGUGAAUCAGGCCG
tgu-mir-140-3p	101000	7766	7688	1.89525	8.49867e-166		14677	15504	0.985821	0.540402		10081	17414	1.1021	1.23329e-07	MIMAT0014642	tgu-miR-140*	UACCACAGGGUAGAACCACGGAC
tgu-mir-142-5p	100000	60	141	4.49903	4.27601e-12		45	35	0.725851	0.588067		45	74	1.04916	1	MIMAT0014554	tgu-miR-142	CCCAUAAAGUAGAAAGCACU
tgu-mir-144	000001	14	19	2.59823	0.197398		19	34	1.67	0.365627		44	23	0.333503	0.00665091	MIMAT0014596	tgu-miR-144	UACAGUAUAGAUGAUGUACU
tgu-mir-146a	010000	0	0	#DIV/0!	1		13	44	3.15865	0.0146073		6	19	2.02035	0.488025	MIMAT0014622	tgu-miR-146a*	UGAGAACUGAAUUCCAUGGACU
tgu-mir-147	000001	22	20	1.74044	0.503369		34	64	1.75668	0.148368		70	36	0.328117	0.000304199	MIMAT0014606	tgu-miR-147	GUGUGCGGAAAUGCUUCUGC
tgu-mir-148a	010000	154	79	0.982104	1		539	1084	1.87686	2.44988e-17		438	782	1.13909	0.200634	MIMAT0014503	tgu-miR-148	UCAGUGCACUACAGAACUUUGU
tgu-mir-153	000000	193	62	0.615015	0.0549235		120	100	0.777697	0.339239		213	272	0.81473	0.201357	MIMAT0014552	tgu-miR-153	UUGCAUAGUCACAAAAGUGAUC
tgu-mir-15a	000011	24	14	1.11678	1		78	38	0.454654	0.0137067		175	181	0.65988	0.0167214	MIMAT0014555	tgu-miR-15a	UAGCAGCACAUAAUGGUUUGU
tgu-mir-15b	000000	0	0	#DIV/0!	1		32	30	0.874909	0.984606		53	73	0.878762	0.804075	MIMAT0014597	tgu-miR-15b	UAGCAGCACAUCAUGGUUUGC
tgu-mir-15c	000000	5	0	0	0.755579		20	12	0.559942	0.465359		29	38	0.836007	0.826961	MIMAT0014619	tgu-miR-15c	UAGCAGCACAUCAUGGUUUGU
tgu-mir-16	000000	62	22	0.679332	0.573701		104	86	0.771715	0.393293		180	224	0.793962	0.184158	MIMAT0014583	tgu-miR-16a	UAGCAGCACGUAAAUAUUGGUG
tgu-mir-16c	000010	29	9	0.59415	0.755579		282	171	0.565899	0.000126004		297	499	1.07193	0.643781	MIMAT0014586	tgu-miR-16c	UAGCAGCACGUAAAUACUGGAG
tgu-mir-17-3p	000010	8	0	0	0.392405		67	31	0.431796	0.0144579		87	135	0.990008	1	MIMAT0014564	tgu-miR-17a-3p	ACUGCAGUGAAGGCACUUGUAG
tgu-mir-17-5p	000000	15	21	2.68027	0.14664		40	27	0.629935	0.34888		37	36	0.620762	0.269561		tgu-miR-17a-5p	CAAAGUGCUUACAGUGCAGGUAG
tgu-mir-1805-3p	000000	0	5	#DIV/0!	0.344444		21	30	1.33319	0.688467		15	12	0.510404	0.544124	MIMAT0014453	tgu-miR-1805	UGUAUUGGAACACUACAGCU
tgu-mir-1805-5p	000000	0	0	#DIV/0!	1		5	7	1.30653	1		9	5	0.354447	0.358595	MIMAT0014620	tgu-miR-1805*	AGUUGUAGUCUUUCAAACAGA
tgu-mir-181a	100011	2500	1560	1.19464	0.000496254		4098	3562	0.811173	6.94946e-10		4674	4294	0.586135	2.43539e-69	MIMAT0014546	tgu-miR-181a	AACAUUCAACGCUGUCGGUGAGU
tgu-mir-181b	010001	164	102	1.19071	0.661849		1446	1779	1.14815	0.0146073		1742	1606	0.588195	3.92282e-26	MIMAT0014563	tgu-miR-181b	AACAUUCAUUGCUGUCGGUGGGUU
tgu-mir-184	010001	0	0	#DIV/0!	1		38	114	2.79971	0.000171018		53	40	0.481513	0.0351704	MIMAT0014561	tgu-miR-184	UGGACGGAGAACUGAUAAGGGU
tgu-mir-187	000101	113	15	0.254135	0.000102908		126	158	1.17025	0.553707		197	137	0.443689	1.02702e-06	MIMAT0014567	tgu-miR-187	UCGUGUCUUGUGUUGCAGCC
tgu-mir-18a	000000	12	10	1.5954	1		19	16	0.785883	0.938359		36	26	0.460782	0.0858693	MIMAT0014587	tgu-miR-18a	UAAGGUGCAUCUAGUGCAGAUA
tgu-mir-192	111000	26	69	5.08074	1.10868e-06		36	90	2.33309	0.00542374		11	97	5.62605	3.9653e-06		tgu-miR-192	CUGACCUAUGAAUUAACAGAG
tgu-mir-193a-5p	000010	0	0	#DIV/0!	1		56	23	0.383294	0.0144579		68	102	0.957008	1	MIMAT0014654	tgu-miR-193b*	UGGGUCUUUGCGGGCGAGAUGA
tgu-mir-193b	000000	0	0	#DIV/0!	1		5	10	1.86647	0.846994		7	6	0.546862	0.804031	MIMAT0014585	tgu-miR-193a	AACUGGCCCACAAAGUCCCGCU
tgu-mir-199a-3p	110001	1932	3585	3.55249	1.29488e-229		993	1509	1.41818	5.52928e-09		1866	2055	0.702626	5.46058e-14	MIMAT0014617	tgu-miR-199-3p	ACAGUAGUCUGCACAUUGGUU
tgu-mir-199a-5p	000000	0	4	#DIV/0!	0.314769		0	10	#DIV/0!	0.0690233		4	0	0	0.553571	MIMAT0014645	tgu-miR-199-5p	CCCAGUGUUCAGACUACCUGUU
tgu-mir-19b	000000	14	0	0	0.105247		17	11	0.603859	0.727428		9	15	1.06334	1	MIMAT0014517	tgu-miR-19b	UGUGCAAAUCCAUGCAAAACUGA
tgu-mir-200a	010000	10	5	0.957241	1		0	56	#DIV/0!	1.27022e-09		0	5	#DIV/0!	0.555556	MIMAT0014545	tgu-miR-200a	UAACACUGUCUGGUAACGAUGUU
tgu-mir-203	010000	5	6	2.29738	1		14	954	63.5934	2.48094e-148		53	71	0.854686	0.721682	MIMAT0014605	tgu-miR-203	GUGAAAUGUUUAGGACCACUUG
tgu-mir-204	000001	8	12	2.87172	0.393972		39	29	0.693945	0.545215		17	0	0	0.000729794	MIMAT0014570	tgu-miR-204	UUCCCUUUGUCAUCCUAUGCCU
tgu-mir-205b	000001	30	7	0.446712	0.382393		5	14	2.61306	0.465359		22	7	0.203002	0.0153499	MIMAT0014616	tgu-miR-205	CCCUUCAUUCCACCGGAAUCUG
tgu-mir-20a	000000	8	0	0	0.392405		11	23	1.95131	0.46806		25	20	0.510404	0.300104	MIMAT0014553	tgu-miR-20a	UAAAGUGCUUAUAGUGCAGGUAG
tgu-mir-21	000001	2852	1561	1.04786	0.567923		4057	4128	0.949569	0.179314		6612	5338	0.515074	2.51787e-141	MIMAT0014527	tgu-miR-21	UAGCUUAUCAGACUGAUGUUGA
tgu-mir-215	000000	0	8	#DIV/0!	0.0709707		0	8	#DIV/0!	0.143652		0	0	#DIV/0!	1	MIMAT0014577	tgu-miR-215	AUGACCUAUGAAUUGACAGAC
tgu-mir-217	000000	0	0	#DIV/0!	1		0	0	#DIV/0!	1		9	5	0.354447	0.358595	MIMAT0014579	tgu-miR-217	AUACUGCAUCAGGAACUGAUUG
tgu-mir-218	000001	51	9	0.33785	0.0549235		45	84	1.74204	0.089982		192	99	0.328971	2.85026e-10	MIMAT0014522	tgu-miR-218	UUGUGCUUGAUCUAACCAUGU
tgu-mir-219	000100	161	39	0.463756	0.00374134		254	299	1.09857	0.611891		92	104	0.721223	0.196757	MIMAT0014568	tgu-miR-219	UGAUUGUCCAAACGCAAUUCUU
tgu-mir-221	110001	7440	6396	1.64584	7.67353e-90		46139	98386	1.99002	0		84134	55901	0.423909	0	MIMAT0014512	tgu-miR-221	AGCUACAUUGUCUGCUGGGUUUC
tgu-mir-222	110001	3578	2639	1.41205	7.89263e-20		6710	9099	1.2655	2.37927e-24		5310	7438	0.893688	3.40555e-05	MIMAT0014514	tgu-miR-222	AGCUACAUCUGGCUACUGGGUCUC
tgu-mir-223	010000	0	0	#DIV/0!	1		16	51	2.97469	0.015461		15	38	1.61628	0.418572	MIMAT0014599	tgu-miR-223	UGUCAGUUUGUCAAAUACCCC
tgu-mir-23b	100001	124	180	2.77909	4.31113e-09		109	76	0.650697	0.0968903		178	190	0.681017	0.0227403	MIMAT0014566	tgu-miR-23	AUCACAUUGCCAGGGAUUACC
tgu-mir-24	000110	887	202	0.435993	3.88334e-16		392	198	0.47138	2.08111e-09		337	591	1.11888	0.37421	MIMAT0014539	tgu-miR-24	UGGCUCAGUUCAGCAGGAACAG
tgu-mir-25	111000	227	423	3.56751	7.16046e-28	no product4	55	212	3.5972	1.21468e-10	no product4	35	160	2.9166	1.90529e-05		tgu-miR-25	CAUUGCACUUGUCUCGGCUACU
tgu-mir-26a	001110	4555	1266	0.532104	1.30269e-50		3995	3111	0.726733	2.26444e-20		1579	4849	1.95927	3.73814e-68	MIMAT0014516	tgu-miR-26	UUCAAGUAAUCCAGGAUAGGCU
tgu-mir-27b	000100	412	143	0.664493	0.00826682		155	140	0.842923	0.46806		56	109	1.24183	0.551184	MIMAT0014534	tgu-miR-27	UUCACAGUGGCUAAGUUCUGC
tgu-mir-29b	000011	180	104	1.10615	0.966487		724	648	0.835272	0.0445604		1114	1032	0.591043	9.15991e-17	MIMAT0014601	tgu-miR-29b	UAGCACCAUUUGAAAUCAGUG
tgu-mir-29c	000011	394	200	0.971818	1	0.03 (0.884)	1872	1712	0.853473	0.00279189	-1.77 (0.010)	3346	3570	0.680717	3.57318e-28	MIMAT0014532	tgu-miR-29a	UAGCACCAUUUGAAAUCGGUU
tgu-mir-301b-3p	100001	49	110	4.29782	4.38806e-09		60	46	0.715481	0.408193		265	124	0.298538	2.31325e-15	MIMAT0014595	tgu-miR-301-3p	CAGUGCAAUAGUAUUGUCAAAGC
tgu-mir-301b-5p	100011	70	75	2.05123	0.0134609		190	113	0.55503	0.00149696		331	260	0.501152	1.89738e-08		tgu-miR-301-5p	GCUCUGACUUUAUUGCACUACU
tgu-mir-30a-3p	000011	84	28	0.638161	0.381252		597	480	0.750341	0.00330031		742	619	0.532244	2.14785e-15	MIMAT0014629	tgu-miR-30b-3p	CUUUCAGUCGGAUGUUUGCAG
tgu-mir-30a-5p	010001	992	460	0.887764	0.314769		1172	1990	1.58459	1.99938e-18		838	1033	0.786467	0.000833319	MIMAT0014506	tgu-miR-30b-5p	UGUAAACAUCCUCGACUGGAAGC
tgu-mir-30c	010000	60	22	0.701977	0.706426		64	142	2.07062	0.00200045		72	72	0.638005	0.126503	MIMAT0014521	tgu-miR-30c-5p	UGUAAACAUCCUACACUCUCAGCU
tgu-mir-30d	010100	2266	842	0.711383	4.18932e-09		2499	3159	1.17971	5.1299e-05		1417	2117	0.953181	0.449298	MIMAT0014657	tgu-miR-30d-5p	UGUAAACAUCCCCGACUGGAAGCU
tgu-mir-30e	010000	250	86	0.658582	0.053243		360	517	1.34023	0.00800159		247	334	0.862728	0.336606	MIMAT0014637	tgu-miR-30a-5p	UGUAAACAUCCUUGACUGGAAGCU
tgu-mir-31	000010	5	7	2.68027	0.728587		99	31	0.292226	2.51722e-05		90	120	0.850674	0.59481	MIMAT0014615	tgu-miR-31	AGGCAAGAUGUUGGCAUAGCUG
tgu-mir-338-3p	010000	113	39	0.66075	0.297986		255	476	1.74204	1.11998e-06		170	274	1.02831	1	MIMAT0014542	tgu-miR-338-3p	UCCAGCAUCAGUGAUUUUGUUG
tgu-mir-338-5p	100001	176	156	1.69693	0.00415718		103	133	1.20505	0.505845		158	118	0.476485	8.3613e-05		tgu-miR-338-5p	AACACUAUCCUGAUGCUGUCA
tgu-mir-33a	100011	2144	1707	1.52426	1.5246e-18		4467	4138	0.864502	8.01162e-06		9367	4667	0.317879	0	MIMAT0014538	tgu-miR-33	GUGCAUUGUAGUUGCAUUGC
tgu-mir-34b	110001	2937	6015	3.92087	0		15493	19879	1.19743	1.01099e-31		15036	13618	0.577837	4.9953e-231		tgu-miR-34c	AGGCAGUGUAGUUAGCUGAUUGU
tgu-mir-34c-5p	100001	1880	3620	3.6864	1.04083e-241		7066	7294	0.963349	0.202702		6739	5617	0.531782	1.50915e-132	MIMAT0014537	tgu-miR-34b	AGGCAGUGUAGUUAGCUGAUUGC
tgu-mir-363	000000	240	116	0.925333	1		140	102	0.679929	0.092944		234	307	0.837041	0.259399	MIMAT0014501	tgu-miR-363	AAUUGCACGGUAUCCAUCUGU
tgu-mir-365	000000	0	0	#DIV/0!	1		4	10	2.33309	0.588794		10	4	0.255202	0.196967	MIMAT0014582	tgu-miR-365	UAAUGCCCCUAAAAAUCCUUAU
tgu-mir-375	000000	0	0	#DIV/0!	1		5	25	4.66618	0.0554865		13	6	0.294464	0.1657	MIMAT0014572	tgu-miR-375	UUUGUUCGUUCGGCUCGCGUUA
tgu-mir-383	100011	322	246	1.46262	0.00780748		866	720	0.775901	0.00149696		1394	1238	0.566607	1.20177e-23	MIMAT0014531	tgu-miR-383	AGAUCAGAAGGUGAUUGUGGCU
tgu-mir-425	000000	0	0	#DIV/0!	1		0	5	#DIV/0!	0.588794		0	0	#DIV/0!	1	MIMAT0014470	tgu-miR-425-5p	AAUGACACGAUCACUCCCGCUG
tgu-mir-451	110001	200	259	2.47925	9.41284e-11		155	267	1.60758	0.00270784		188	181	0.61425	0.00329765	MIMAT0014533	tgu-miR-451	AAACCGUUACCAUUACUGAGUUU
tgu-mir-455-3p	000000	14	0	0	0.105247		14	7	0.466618	0.502152		28	26	0.592433	0.35316	MIMAT0014610	tgu-miR-455	UGCAGUCCAUGGGCAUAUACA
tgu-mir-455-5p	010001	33	21	1.21831	1		185	324	1.63442	0.000499671		429	298	0.443183	9.67487e-14	MIMAT0014655	tgu-miR-455*	UAUGUGCCCUUGGACUACAUCG
tgu-mir-456	001010	117	94	1.53813	0.0968215		1020	703	0.643201	9.19587e-10		1256	2368	1.20286	0.000433832	MIMAT0014469	tgu-miR-456	CAGGCUGGUUAGAUGGUUGUC
tgu-mir-460b-3p	000000	84	70	1.5954	0.153705		86	60	0.651095	0.144426		84	120	0.911436	0.804031	MIMAT0014624	tgu-miR-460b*	ACAGCGCAUGCAAUGUGGACA
tgu-mir-460b-5p	100001	111	99	1.70751	0.0295445		113	121	0.999306	1		215	160	0.474795	2.06685e-06	MIMAT0014476	tgu-miR-460b	CCCUCAUUGUACAUGCUGUGUG
tgu-mir-489	000100	81	8	0.189085	0.000181885		222	182	0.765086	0.131727		143	306	1.36524	0.0562008	MIMAT0014618	tgu-miR-489	GUGACAUCAUAUGUACGGCUGC
tgu-mir-490	000000	0	6	#DIV/0!	0.151515		31	32	0.963341	1		30	32	0.680539	0.488025	MIMAT0014548	tgu-miR-490	CAACCUGGAGGACUCCAUGCUGU
tgu-mir-551	100011	108	148	2.62355	6.57798e-07		225	147	0.609714	0.0036721		632	321	0.32405	2.28535e-32	MIMAT0014541	tgu-miR-551	GCGACCCAUACUUGGUUUCAG
tgu-mir-7	000101	51	6	0.225233	0.0101203		1044	1071	0.957372	0.644016		3261	1383	0.27058	3.07981e-203	MIMAT0014510	tgu-miR-7	UGGAAGACUAGUGAUUUUGUUGU
tgu-mir-9	010101	43210	21944	0.972261	0.0491722	-0.42 (0.315)	36326	60156	1.54544	0		112172	51990	0.295706	0	MIMAT0014502	tgu-miR-9	UCUUUGGUUAUCUAGCUGUAUGA
tgu-mir-92a	000111	359	100	0.533282	0.00014893	0.15 (0.102)	5479	5398	0.91944	0.00597155	-0.62 (0.011)	7461	6887	0.588921	2.45267e-108	MIMAT0014574	tgu-miR-92	UAUUGCACUUGUCCCGGCCUGU
tgu-mir-99a	110001	894	1230	2.63402	6.72925e-53		1964	2688	1.27726	2.38931e-08		3909	2190	0.35744	2.97869e-170	MIMAT0014524	tgu-miR-99	AACCCGUAGAUCCGAUCUUGU
tgu-mir-novel1	001000	0	0	#DIV/0!	1		37	37	0.933236	1		0	27	#DIV/0!	0.000692187	MIMAT0014461	tgu-miR-2961	AGGAAGGUAGGGCGGGCGUCGCU
tgu-mir-novel10	000001	0	0	#DIV/0!	1		0	7	#DIV/0!	0.310497		23	0	0	2.11215e-05	MIMAT0014450	tgu-miR-2955	UAAGCUUCUGGACUUUGCAUC
tgu-mir-novel11	000000	0	0	#DIV/0!	1		18	25	1.29616	0.80545		53	53	0.638005	0.196967	MIMAT0014465	tgu-miR-146a	AGUCCAUGGUAUUCAGUUCUCU
tgu-mir-novel12	000001	0	0	#DIV/0!	1		240	316	1.22876	0.183233		696	0	0	3.85478e-169	MIMAT0014466	tgu-miR-458	AUAGCUCUUGGAAUGGUUCUGC
tgu-mir-novel14	001000	0	0	#DIV/0!	1		0	0	#DIV/0!	1		0	140	#DIV/0!	3.83556e-19	MIMAT0014492	tgu-miR-2982	UGUGGAGGGAGGGCUUGGGA
tgu-mir-novel15	000000	0	0	#DIV/0!	1		0	0	#DIV/0!	1		7	0	0	0.119112	MIMAT0014498	tgu-miR-2988	CCUCUUCUCUGGAGCCAGGCUGG
tgu-mir-novel17	000000	0	0	#DIV/0!	1		0	6	#DIV/0!	0.296651		0	0	#DIV/0!	1	MIMAT0014477	tgu-miR-2968	CUCUGCUUGGUGACCUUGGGCGA
tgu-mir-novel18	000000	0	0	#DIV/0!	1		7	0	0	0.133817		0	0	#DIV/0!	1	MIMAT0014482	tgu-miR-2972	UCAGGUGCUCAACUCCUAUUU
tgu-mir-novel19	000001	0	0	#DIV/0!	1		25	26	0.970566	1		50	21	0.267962	0.000859235		tgu-miR-1729-3p	UACUCGGUGAGUAAGGAUCGC
tgu-mir-novel19	000000	0	0	#DIV/0!	1		6	22	3.42187	0.0998878		30	22	0.467871	0.128072	MIMAT0014467	tgu-miR-1729-5p	AUCCCUUACUCACGUGAGCAGUC
tgu-mir-novel2	000000	0	0	#DIV/0!	1		0	10	#DIV/0!	0.0690233		21	13	0.394956	0.146505	MIMAT0014463	tgu-miR-2963	AAAAGGGAUUUUUGGGAUGAGA
tgu-mir-novel20	000000	0	0	#DIV/0!	1		19	13	0.63853	0.594648		0	6	#DIV/0!	0.559163	MIMAT0014478	tgu-miR-2969	GCAGCUGUAGGAGCCAGUGAUGG
tgu-mir-novel21	010000	0	0	#DIV/0!	1		62	122	1.83637	0.0144579		15	30	1.27601	0.783409	MIMAT0014456	tgu-miR-2958	UGCUGGUGUAGAUGUGUCACAGU
tgu-mir-novel22	000000	0	0	#DIV/0!	1		16	6	0.349964	0.339239		9	25	1.77224	0.555556	MIMAT0014451	tgu-miR-1451	UCGCACAGGAGCAAAUUACCGCG
tgu-mir-novel23	010001	0	0	#DIV/0!	1		0	16	#DIV/0!	0.00689655		13	0	0	0.00359687	MIMAT0014481	tgu-miR-2971	UAAAGCCUGUAGGAUUGGGUCGU
tgu-mir-novel24	000000	24	24	1.91448	0.316231		36	48	1.24432	0.67521		44	52	0.754006	0.504293	MIMAT0014460	tgu-miR-2960	AGGCGACUCGGCUGCCUGCAG
tgu-mir-novel25	000000	0	0	#DIV/0!	1		0	0	#DIV/0!	1		6	7	0.74434	1	MIMAT0014494	tgu-miR-2984	AGCCUGCUGAGAGUGAAAUUG
tgu-mir-novel26	000000	0	0	#DIV/0!	1		0	0	#DIV/0!	1		0	6	#DIV/0!	0.559163	MIMAT0014491	tgu-miR-2981	CCGGGCCGGGCGGGCGGG
tgu-mir-novel27	000000	5	0	0	0.755579		13	9	0.646087	0.888691		0	12	#DIV/0!	0.0679576	MIMAT0014457	tgu-miR-1784	UGACUUAAAUGGGAGCAGAAUU
tgu-mir-novel28	001000	0	0	#DIV/0!	1		33	14	0.395918	0.11505		0	48	#DIV/0!	1.38522e-06	MIMAT0014458	tgu-miR-2959	UUCCUGGAGUGAGCUGAAGGUU
tgu-mir-novel29	000001	0	0	#DIV/0!	1		23	22	0.892661	1		62	31	0.319003	0.000592798	MIMAT0014472	tgu-miR-1803	AUUGACUUCAUCGGGGUUUGGA
tgu-mir-novel3	100001	35	56	3.06317	0.00129355		42	66	1.46651	0.339239		106	78	0.469476	0.00131215	MIMAT0014480	tgu-miR-2188	AAGGUCCAACCUCACAUGUCCU
tgu-mir-novel30	000001	0	0	#DIV/0!	1		17	26	1.4273	0.659791		29	14	0.308003	0.0323165	MIMAT0014471	tgu-miR-425-3p	CAUCGGGGAUGUCGUGUCUUU
tgu-mir-novel33	000000	9	0	0	0.393972		7	0	0	0.133817		0	0	#DIV/0!	1	MIMAT0014489	tgu-miR-2979	UCCAGAACCUUUCAAGGGACUGA
tgu-mir-novel34	000010	0	0	#DIV/0!	1		13	0	0	0.0137067		22	13	0.377003	0.152478	MIMAT0014487	tgu-miR-2977	GCUGAACCCUAGAGCCUGGCA
tgu-mir-novel35	001000	5	0	0	0.755579		78	91	1.08878	0.873472		45	126	1.78641	0.0297309	MIMAT0014462	tgu-miR-2962	AGGAGCGAGGAAGGGGAUGGGA
tgu-mir-novel36	000100	1207	379	0.601151	6.88295e-10		0	0	#DIV/0!	1		0	0	#DIV/0!	1	MIMAT0014500	tgu-miR-139	UCUACAGUGCAUGUGUCUCCAGU
tgu-mir-novel38	000000	0	0	#DIV/0!	1		0	0	#DIV/0!	1		6	0	0	0.10555	MIMAT0014495	tgu-miR-2985	GUGGGUGGAAUAGUAUAACAAU
tgu-mir-novel39	000000	0	5	#DIV/0!	0.344444		8	11	1.2832	1		14	19	0.865864	1	MIMAT0014454	tgu-miR-2956	UAGGAAACCAGGCUUUAUUAGU
tgu-mir-novel4	000011	80	70	1.67517	0.092289		1079	984	0.85107	0.0246723		1267	1656	0.833889	0.00170262	MIMAT0014464	tgu-miR-2964	CACAAGAAUUGCGUUUGGACA
tgu-mir-novel40	000001	0	0	#DIV/0!	1		6	0	0	0.296651		13	0	0	0.00359687	MIMAT0014485	tgu-miR-2975	AAAGGAAAGGUGUGGAUCCAU
tgu-mir-novel43	000000	0	0	#DIV/0!	1		5	0	0	0.283883		0	0	#DIV/0!	1	MIMAT0014490	tgu-miR-2980	UUAGCACUGGAGCAGAGUCA
tgu-mir-novel44	000000	29	19	1.25432	1		0	0	#DIV/0!	1		6	0	0	0.10555	MIMAT0014497	tgu-miR-2987	AGAGCAAGGCUGAGGCUGUUCU
tgu-mir-novel45	000000	0	0	#DIV/0!	1		0	5	#DIV/0!	0.588794		0	0	#DIV/0!	1	MIMAT0014473	tgu-miR-2966	CCGGGACGGGACCGGGACGGG
tgu-mir-novel47	000010	0	0	#DIV/0!	1		30	0	0	8.01162e-06		7	6	0.546862	0.804031	MIMAT0014483	tgu-miR-2973	CAUGGGAUAAUCGGAACAAGGC
tgu-mir-novel48	001010	0	0	#DIV/0!	1		148	95	0.599037	0.0148292		73	231	2.01889	0.000318427	MIMAT0014452	tgu-miR-1677	UCCUGCACCGCUGAAGUCA
tgu-mir-novel49	000000	0	0	#DIV/0!	1		0	0	#DIV/0!	1		0	5	#DIV/0!	0.555556	MIMAT0014493	tgu-miR-2983	UUUCCAGCAGGCUUGAUGGAG
tgu-mir-novel5	000001	105	55	1.00282	1		97	90	0.865889	0.67521		236	151	0.408215	5.07963e-09	MIMAT0014479	tgu-miR-2970	GACAGUCAGCAGUUGGUCUGG
tgu-mir-novel50	000000	0	0	#DIV/0!	1		0	8	#DIV/0!	0.143652		7	0	0	0.119112	MIMAT0014455	tgu-miR-2957	UCGGAGUGUCACAGAACUUUGC
tgu-mir-novel51	101010	1372	1610	2.24659	4.66073e-52	0.34 (0.079)	756	273	0.337002	9.58814e-31	-0.48 (0.071)	357	1060	1.89436	2.16757e-14	MIMAT0014474	tgu-miR-2954-3p	CAUCCCCAUUCCACUCCUAGCAG
tgu-mir-novel51*	001010	0	5	#DIV/0!	0.344444	0.04 (0.833)	204	88	0.402573	7.30081e-07	-0.77 (0.005)	52	158	1.93855	0.00502667	MIMAT0014623	tgu-miR-2954-5p	GCUGAGAGGGCUUGGGGAGAGGA
tgu-mir-novel52	000000	0	0	#DIV/0!	1		31	23	0.692401	0.588794		41	35	0.544639	0.1657	MIMAT0014459	tgu-miR-1662	UUGACAUCAUCAUACUUGGGAU
tgu-mir-novel53	000000	9	15	3.1908	0.197398		30	24	0.746589	0.698936		22	38	1.10201	1	MIMAT0014468	tgu-miR-2965	CAGGACUGCCUCAGAGAGCAG
tgu-mir-novel54	000000	0	0	#DIV/0!	1		0	6	#DIV/0!	0.296651		0	0	#DIV/0!	1	MIMAT0014475	tgu-miR-2967	CAUCAAAAUUGUAGAGGACUAG
tgu-mir-novel55	000000	0	0	#DIV/0!	1		6	0	0	0.296651		0	0	#DIV/0!	1	MIMAT0014488	tgu-miR-2978	GUGGGCUGGGGAAGGGCUGCUGGGU
tgu-mir-novel6	001010	0	0	#DIV/0!	1		11	0	0	0.028228		0	28	#DIV/0!	0.000721083	MIMAT0014486	tgu-miR-2976	GCGGAGCGGAGCGGAGCGGGG
tgu-mir-novel7	000000	0	0	#DIV/0!	1		0	0	#DIV/0!	1		6	0	0	0.10555	MIMAT0014496	tgu-miR-2986	UGGACACCAGGAGAUCUUCAU
tgu-mir-novel8	000000	0	0	#DIV/0!	1		5	0	0	0.283883		0	5	#DIV/0!	0.555556	MIMAT0014484	tgu-miR-2974	GCGGGAUGGGCUGGGCCGGG
	sum of all mapped reads	401934	209944				1638528	1755748				1348109	2113006
1. “Fold Change” is the ratio of Song versus Silence read counts, after the raw counts were normalized within each run to the sum of mapped reads for that sample.
2. "FDR-P value" indicates the FDR-adjusted P value by Fisher’s exact test.
3. "TaqMan –ddCt (P)" stands for the average –ddCt value used in the 2^(-ddCt) method [98] with the P value determined by paired t test.
4. "No product" means no fluorescent signals were detected for miR-25 in this PCR.
